# Supplementary material for: Bis[2,6-bis­(2-meth­oxy­phen­yl)pyridinium] di-μ-bromido-bis­[dibromidocuprate(II)]
Source: Acta Crystallogr Sect E Struct Rep Online. 2011 Feb 5;67(Pt 3):m299–300. doi: 10.1107/S1600536811003588 (PMC3051932; doi:10.1107/S1600536811003588)
Supplement: Supplementary file 1 [file e-67-0m299-sup1.cif]

##############################################################################
###                                                                        ###
###        Electronic paper (Acta Crystallographica Section E)             ###
###                                                                        ###
##############################################################################
#                                                                            #
# This CIF contains the data in a paper accepted for publication in Acta     #
# Crystallographica Section E. It conforms to the requirements of Notes      #
# for Authors for Section E, and has been peer reviewed under the auspices   #
# of the IUCr Commission on Journals.                                        #
#                                                                            #
# Full details of the Crystallographic Information File format               #
# are given in the paper "The Crystallographic Information File (CIF):       #
# a New Standard Archive File for Crystallography" by S. R. Hall, F. H.      #
# Allen and I. D. Brown [Acta Cryst. (1991), A47, 655-685].                  #
#                                                                            #
# The current version of the core CIF dictionary is obtainable from          #
# ftp://ftp.iucr.org/pub/cif_core.dic. The current version number is 2.4.    #
#                                                                            #
# Software is freely available for graphical display of the structure(s) in  #
# this CIF.  For information consult the CIF home page http://www.iucr.org/  #
# cif/home.html                                                              #
#                                                                            #
# This file may be used for bona fide research purposes within the           #
# scientific community so long as proper attribution is given to the journal # 
# article from which it was obtained.                                        #
#                                                                            #
##############################################################################
                                             
data_global
_audit_creation_method     'maXus'
_journal_date_recd_electronic     2011-01-22
_journal_date_accepted     2011-01-27
_journal_name_full     'Acta Crystallographica, Section E'
_journal_year     2011
_journal_volume     67
_journal_issue      3
_journal_page_first     m299
_journal_page_last     m300
_journal_paper_category     QM
_journal_coeditor_code     VN2002
_publ_contact_author_name     'Sangtrirutnugul, Preeyanuch '
_publ_contact_author_address
;
Department of Chemistry, Faculty of Science
Mahidol University
Rama VI Road, Bangkok 10400
Thailand
;
_publ_contact_author_email     scpsf@mahidol.ac.th
_publ_contact_author_fax     '+662-354-7151 '
_publ_contact_author_phone     '+662-201-5147 '
_publ_section_title
;
Bis[2,6-bis(2-methoxyphenyl)pyridinium] di-\m-bromido-bis[dibromidocuprate(II)]
;
loop_
    _publ_author_name
    _publ_author_footnote
    _publ_author_address
    'Sangtrirutnugul, Preeyanuch' ?
;
Department of Chemistry and Center of Excellence for Innovation in Chemistry,
Faculty of Science
Mahidol University
Rama VI Road, Bangkok 10400
Thailand
;
    'Haesuwannakij, Setsiri' ?
;
Department of Chemistry and Center of Excellence for Innovation in Chemistry,
Faculty of Science
Mahidol University
Rama VI Road, Bangkok 10400
Thailand
;
    'Sooksimuang, Thanasat' ?
;
National Metal and Materials Technology Center
Thailand Science Park, Klong Luang, Pathumthani, Thailand
;
    'Prabpai, Samran' .
;
Department of Chemistry and Center of Excellence for Innovation in Chemistry,
Faculty of Science
Mahidol University
Rama VI Road, Bangkok 10400
Thailand
;
    'Kongsaeree, Palangpon' .
;
Department of Chemistry and Center of Excellence for Innovation in Chemistry,
Faculty of Science
Mahidol University
Rama VI Road, Bangkok 10400
Thailand
;
data_I
_chemical_name_systematic
;
Bis[2,6-bis(2-methoxyphenyl)pyridinium] di-\m-bromido-bis[dibromidocuprate(II)]
;
_chemical_formula_moiety     '2(C19 H18 N O2 +), Br6 Cu2 2-'
_chemical_formula_sum     'C38 H36 Br6 Cu2 N2 O4'
_chemical_formula_iupac     '(C19 H18 N O2)2 [Cu2 Br6]'
_chemical_formula_weight     1191.232
_symmetry_cell_setting     orthorhombic
_symmetry_space_group_name_H-M     'P b c a'
_symmetry_space_group_name_Hall     '-P 2ac 2ab'
loop_
    _symmetry_equiv_pos_as_xyz
    '+X,+Y,+Z'
    '-X,-Y,-Z'
    '-X+ 1/2,-Y,+Z+ 1/2'
    '+X+ 1/2,+Y,-Z+ 1/2'
    '+X+ 1/2,-Y+ 1/2,-Z'
    '-X+ 1/2,+Y+ 1/2,+Z'
    '-X,+Y+ 1/2,-Z+ 1/2'
    '+X,-Y+ 1/2,+Z+ 1/2'
_cell_length_a     11.53290(10)
_cell_length_b     17.0104(4)
_cell_length_c     21.0021(5)
_cell_angle_alpha     90.00
_cell_angle_beta     90.00
_cell_angle_gamma     90.00
_cell_volume     4120.18(14)
_cell_formula_units_Z     4
_cell_measurement_reflns_used     32254
_cell_measurement_theta_min     0.998
_cell_measurement_theta_max     26.373
_cell_measurement_temperature     298
_exptl_crystal_description     'Cube'
_exptl_crystal_colour     'dark green'
_exptl_crystal_size_max     0.25
_exptl_crystal_size_mid     0.20
_exptl_crystal_size_min     0.18
_exptl_crystal_density_diffrn     1.920
_exptl_crystal_density_meas     ?
_exptl_crystal_density_method     'not measured'
_exptl_crystal_F_000     2312
_exptl_absorpt_coefficient_mu     6.892
_exptl_absorpt_correction_type     multi-scan
_exptl_absorpt_process_details     '(DENZO-SMN; Otwinowski & Minor, 1997)'
_exptl_absorpt_correction_T_min     0.207
_exptl_absorpt_correction_T_max     0.301
_exptl_special_details
;
multi-scan from symmetry-related measurements <i>SORTAV</i> (Blessing 1995)
;
_diffrn_ambient_temperature     298
_diffrn_radiation_type     'MoK\a'
_diffrn_radiation_wavelength     0.71073
_diffrn_radiation_source     'fine-focus sealed tube'
_diffrn_measurement_device_type     'Nonius KappaCCD'
_diffrn_measurement_method     \w
_diffrn_reflns_number     28095
_diffrn_reflns_av_R_equivalents     0.0746
_diffrn_reflns_av_sigmaI/netI     0.0419
_diffrn_reflns_theta_min     2.88
_diffrn_reflns_theta_max     26.37
_diffrn_reflns_theta_full     26.37
_diffrn_measured_fraction_theta_max     0.991
_diffrn_measured_fraction_theta_full     0.991
_diffrn_reflns_limit_h_min     -14
_diffrn_reflns_limit_h_max     14
_diffrn_reflns_limit_k_min     -21
_diffrn_reflns_limit_k_max     21
_diffrn_reflns_limit_l_min     -22
_diffrn_reflns_limit_l_max     26
_diffrn_standards_decay_%     0
_reflns_number_total     4177
_reflns_number_gt     3240
_reflns_threshold_expression     I>2sigma(I)
_refine_ls_structure_factor_coef     Fsqd
_refine_ls_matrix_type     full
_refine_ls_R_factor_all     0.0650
_refine_ls_R_factor_gt     0.0416
_refine_ls_wR_factor_gt     0.0957
_refine_ls_wR_factor_ref     0.1042
_refine_ls_goodness_of_fit_ref     1.050
_refine_ls_restrained_S_all     1.050
_refine_ls_number_reflns     4177
_refine_ls_number_parameters     235
_refine_ls_number_restraints     0
_refine_ls_hydrogen_treatment     constr
_refine_ls_weighting_scheme     calc
_refine_ls_weighting_details
         'calc w=1/[\s^2^(Fo^2^)+(0.0575P)^2^+1.1145P] where P=(Fo^2^+2Fc^2^)/3'
_atom_sites_solution_hydrogens     geom
_atom_sites_solution_primary     direct
_atom_sites_solution_secondary     difmap
_refine_ls_shift/su_max     0.000
_refine_ls_shift/su_mean     0.000
_refine_diff_density_max     0.355
_refine_diff_density_min     -0.549
_refine_ls_extinction_method     none
_refine_ls_extinction_coef     ?
loop_
    _atom_type_symbol
    _atom_type_description
    _atom_type_scat_dispersion_real
    _atom_type_scat_dispersion_imag
    _atom_type_scat_source
    'C' 'C' 0.0033 0.0016
                         'International Tables Vol C Tables 4.2.6.8 and 6.1.1.4'
    'H' 'H' 0.0000 0.0000
                         'International Tables Vol C Tables 4.2.6.8 and 6.1.1.4'
    'Br' 'Br' -0.2901 2.4595
                         'International Tables Vol C Tables 4.2.6.8 and 6.1.1.4'
    'Cu' 'Cu' 0.3201 1.2651
                         'International Tables Vol C Tables 4.2.6.8 and 6.1.1.4'
    'N' 'N' 0.0061 0.0033
                         'International Tables Vol C Tables 4.2.6.8 and 6.1.1.4'
    'O' 'O' 0.0106 0.0060
                         'International Tables Vol C Tables 4.2.6.8 and 6.1.1.4'
_computing_data_collection     'KappaCCD Server Software (Nonius, 1997)'
_computing_cell_refinement     'DENZO-SMN (Otwinowski & Minor, 1997)'
_computing_data_reduction     'DENZO-SMN (Otwinowski & Minor, 1997)'
_computing_structure_solution     'SIR92 (Altomare <i>et al.</i>, 1994)'
_computing_structure_refinement     'SHELXL97 (Sheldrick, 2008)'
_computing_molecular_graphics     'PLATON (Spek, 2009)'
_computing_publication_material
             'SHELXL97 (Sheldrick, 2008) and maXus (Mackay <i>et al.</i>, 1999)'
loop_
    _atom_site_type_symbol
    _atom_site_label
    _atom_site_fract_x
    _atom_site_fract_y
    _atom_site_fract_z
    _atom_site_U_iso_or_equiv
    _atom_site_adp_type
    _atom_site_calc_flag
    _atom_site_refinement_flags
    _atom_site_occupancy
    _atom_site_disorder_assembly
    _atom_site_disorder_group
    Br Br1 -0.03538(4) 0.45904(3) 0.07154(2) 0.07414(19) Uani d . 1 . .
    Br Br2 0.14159(4) 0.30603(3) 0.00330(2) 0.05795(15) Uani d . 1 . .
    Br Br3 0.31781(4) 0.47771(3) -0.02118(2) 0.06266(16) Uani d . 1 . .
    Cu Cu1 0.12512(4) 0.44281(3) -0.00337(2) 0.05014(16) Uani d . 1 . .
    N N1 0.3781(2) 0.23294(16) 0.25843(14) 0.0384(7) Uani d . 1 . .
    H H20 0.3754 0.2367 0.2128 0.046 Uiso d R 1 . .
    O O1 0.3184(2) 0.16507(18) 0.15107(14) 0.0609(8) Uani d . 1 . .
    O O2 0.4577(2) 0.30722(17) 0.15766(13) 0.0571(7) Uani d . 1 . .
    C C1 0.2958(3) 0.1857(2) 0.28504(18) 0.0438(9) Uani d . 1 . .
    C C2 0.2983(4) 0.1787(3) 0.3505(2) 0.0613(11) Uani d . 1 . .
    H H2 0.2431 0.1451 0.3713 0.074 Uiso d R 1 . .
    C C3 0.3783(4) 0.2192(3) 0.3857(2) 0.0678(12) Uani d . 1 . .
    H H3 0.3768 0.2142 0.4312 0.081 Uiso d R 1 . .
    C C4 0.4595(3) 0.2663(2) 0.35705(19) 0.0535(10) Uani d . 1 . .
    H H4 0.5156 0.2941 0.3822 0.064 Uiso d R 1 . .
    C C5 0.4602(3) 0.2733(2) 0.29171(17) 0.0388(8) Uani d . 1 . .
    C C6 0.2118(3) 0.1434(2) 0.2446(2) 0.0461(9) Uani d . 1 . .
    C C7 0.2227(3) 0.1327(2) 0.1792(2) 0.0500(10) Uani d . 1 . .
    C C8 0.1406(4) 0.0902(3) 0.1446(3) 0.0658(12) Uani d . 1 . .
    H H8 0.1496 0.0835 0.0995 0.079 Uiso d R 1 . .
    C C9 0.0476(4) 0.0583(3) 0.1753(3) 0.0768(16) Uani d . 1 . .
    H H9 -0.0088 0.0294 0.1512 0.092 Uiso d R 1 . .
    C C10 0.0341(4) 0.0672(3) 0.2395(3) 0.0751(15) Uani d . 1 . .
    H H10 -0.0311 0.0436 0.2606 0.090 Uiso d R 1 . .
    C C11 0.1135(3) 0.1099(3) 0.2742(2) 0.0614(12) Uani d . 1 . .
    H H11 0.1027 0.1172 0.3191 0.074 Uiso d R 1 . .
    C C12 0.3434(4) 0.1461(3) 0.0865(2) 0.0712(13) Uani d . 1 . .
    H H12A 0.4127 0.1730 0.0734 0.085 Uiso d R 1 . .
    H H12B 0.2798 0.1624 0.0600 0.085 Uiso d R 1 . .
    H H12C 0.3544 0.0904 0.0824 0.085 Uiso d R 1 . .
    C C13 0.5483(3) 0.3218(2) 0.25782(18) 0.0421(8) Uani d . 1 . .
    C C14 0.5472(3) 0.3374(2) 0.19176(19) 0.0445(9) Uani d . 1 . .
    C C15 0.6341(4) 0.3824(2) 0.1641(2) 0.0569(11) Uani d . 1 . .
    H H15 0.6337 0.3919 0.1191 0.068 Uiso d R 1 . .
    C C16 0.7214(4) 0.4135(3) 0.2013(3) 0.0671(13) Uani d . 1 . .
    H H16 0.7812 0.4448 0.1821 0.081 Uiso d R 1 . .
    C C17 0.7238(3) 0.4001(3) 0.2657(3) 0.0669(13) Uani d . 1 . .
    H H17 0.7844 0.4222 0.2914 0.080 Uiso d R 1 . .
    C C18 0.6385(3) 0.3547(2) 0.2938(2) 0.0550(10) Uani d . 1 . .
    H H18 0.6421 0.3458 0.3389 0.066 Uiso d R 1 . .
    C C19 0.4346(4) 0.3398(3) 0.0959(2) 0.0667(12) Uani d . 1 . .
    H H19A 0.3696 0.3133 0.0772 0.080 Uiso d R 1 . .
    H H19B 0.5016 0.3331 0.0693 0.080 Uiso d R 1 . .
    H H19C 0.4174 0.3948 0.1000 0.080 Uiso d R 1 . .
loop_
    _atom_site_aniso_label
    _atom_site_aniso_U_11
    _atom_site_aniso_U_22
    _atom_site_aniso_U_33
    _atom_site_aniso_U_12
    _atom_site_aniso_U_13
    _atom_site_aniso_U_23
    Br1 0.0777(3) 0.0785(4) 0.0662(3) 0.0310(2) 0.0336(2) 0.0342(3)
    Br2 0.0599(3) 0.0497(3) 0.0643(3) 0.00570(18) 0.01288(19) 0.0059(2)
    Br3 0.0578(3) 0.0655(3) 0.0646(3) -0.00476(19) 0.0102(2) 0.0042(2)
    Cu1 0.0534(3) 0.0490(3) 0.0480(3) 0.0075(2) 0.0124(2) 0.0064(2)
    N1 0.0394(16) 0.0413(16) 0.0344(16) 0.0002(12) 0.0000(12) 0.0008(13)
    O1 0.0662(18) 0.0702(19) 0.0464(18) -0.0161(15) 0.0017(13) -0.0131(16)
    O2 0.0643(17) 0.0674(19) 0.0395(16) -0.0155(14) -0.0049(12) 0.0100(14)
    C1 0.0392(19) 0.044(2) 0.048(2) 0.0010(15) 0.0072(16) 0.0039(18)
    C2 0.062(3) 0.072(3) 0.050(3) -0.013(2) 0.011(2) 0.007(2)
    C3 0.079(3) 0.086(3) 0.039(2) -0.009(3) 0.003(2) 0.004(2)
    C4 0.060(2) 0.058(3) 0.043(2) -0.0058(19) -0.0026(18) -0.005(2)
    C5 0.0388(19) 0.0363(19) 0.041(2) 0.0044(14) -0.0021(14) -0.0026(16)
    C6 0.041(2) 0.036(2) 0.061(3) 0.0040(14) 0.0015(17) 0.0058(18)
    C7 0.047(2) 0.042(2) 0.061(3) 0.0006(16) -0.0013(18) -0.0037(19)
    C8 0.061(3) 0.055(3) 0.082(4) -0.004(2) -0.014(2) -0.014(3)
    C9 0.054(3) 0.052(3) 0.124(5) -0.006(2) -0.020(3) -0.012(3)
    C10 0.046(3) 0.054(3) 0.126(5) -0.0071(19) 0.003(3) 0.011(3)
    C11 0.045(2) 0.054(3) 0.085(3) 0.0010(19) 0.009(2) 0.009(2)
    C12 0.089(3) 0.071(3) 0.054(3) 0.001(2) 0.002(2) -0.020(2)
    C13 0.0374(18) 0.039(2) 0.050(2) 0.0028(14) -0.0009(15) -0.0031(17)
    C14 0.046(2) 0.040(2) 0.048(2) 0.0004(16) 0.0024(16) 0.0020(17)
    C15 0.060(3) 0.052(3) 0.059(3) -0.001(2) 0.014(2) 0.010(2)
    C16 0.050(3) 0.052(3) 0.099(4) -0.008(2) 0.012(2) 0.008(3)
    C17 0.043(2) 0.062(3) 0.096(4) -0.006(2) -0.005(2) -0.007(3)
    C18 0.049(2) 0.054(2) 0.062(3) -0.0034(18) -0.0075(19) -0.003(2)
    C19 0.081(3) 0.077(3) 0.042(3) -0.005(2) -0.006(2) 0.011(2)
_geom_special_details
;
All standard uncertainties (except dihedral angles between l.s. planes) are
estimated using the full covariance matrix. The standard uncertainties in cell
dimensions are are used in calculating the standard uncertainties of bond
distances, angles and torsion angles. Angles between l.s. planes have standard
uncertainties calculated from atomic positional standard uncertainties; the
errors in cell dimensions are not used in this case.
;
loop_
    _geom_bond_atom_site_label_1
    _geom_bond_atom_site_label_2
    _geom_bond_site_symmetry_2
    _geom_bond_distance
    _geom_bond_publ_flag
    Br2 Cu1 . 2.3385(7) yes
    Br3 Cu1 . 2.3304(7) yes
    Br1 Cu1 . 2.4451(6) yes
    C5 N1 . 1.362(4) ?
    C5 C4 . 1.377(5) ?
    C5 C13 . 1.490(5) ?
    O2 C14 . 1.356(4) ?
    O2 C19 . 1.435(5) ?
    O1 C7 . 1.367(5) ?
    O1 C12 . 1.423(5) ?
    C14 C15 . 1.389(5) ?
    C14 C13 . 1.413(5) ?
    N1 C1 . 1.363(4) ?
    N1 H20 . 0.9600 ?
    C10 C9 . 1.365(8) ?
    C10 C11 . 1.377(7) ?
    C10 H10 . 0.9601 ?
    C4 C3 . 1.372(6) ?
    C4 H4 . 0.9600 ?
    C15 C16 . 1.380(6) ?
    C15 H15 . 0.9598 ?
    C2 C3 . 1.368(6) ?
    C2 C1 . 1.380(6) ?
    C2 H2 . 0.9600 ?
    C19 H19A . 0.9600 ?
    C19 H19B . 0.9600 ?
    C19 H19C . 0.9600 ?
    C3 H3 . 0.9600 ?
    C7 C6 . 1.392(6) ?
    C7 C8 . 1.396(6) ?
    C11 C6 . 1.413(5) ?
    C11 H11 . 0.9600 ?
    C12 H12A . 0.9600 ?
    C12 H12B . 0.9600 ?
    C12 H12C . 0.9600 ?
    C13 C18 . 1.402(5) ?
    C8 C9 . 1.364(7) ?
    C8 H8 . 0.9600 ?
    C18 C17 . 1.382(6) ?
    C18 H18 . 0.9600 ?
    C16 C17 . 1.372(7) ?
    C16 H16 . 0.9600 ?
    C17 H17 . 0.9600 ?
    C9 H9 . 0.9600 ?
    C1 C6 . 1.476(5) ?
loop_
    _geom_angle_atom_site_label_1
    _geom_angle_atom_site_label_2
    _geom_angle_atom_site_label_3
    _geom_angle_site_symmetry_1
    _geom_angle_site_symmetry_3
    _geom_angle
    _geom_angle_publ_flag
    Br3 Cu1 Br2 . . 100.69(2) ?
    Br3 Cu1 Br1 . . 142.79(3) ?
    Br2 Cu1 Br1 . . 97.77(2) ?
    N1 C5 C4 . . 117.6(3) ?
    N1 C5 C13 . . 120.5(3) ?
    C4 C5 C13 . . 121.8(3) ?
    C14 O2 C19 . . 118.1(3) ?
    C7 O1 C12 . . 118.9(3) ?
    O2 C14 C15 . . 122.5(4) ?
    O2 C14 C13 . . 117.0(3) ?
    C15 C14 C13 . . 120.5(4) ?
    C5 N1 C1 . . 124.8(3) ?
    C5 N1 H20 . . 120.1 ?
    C1 N1 H20 . . 115.2 ?
    C9 C10 C11 . . 120.3(5) ?
    C9 C10 H10 . . 119.9 ?
    C11 C10 H10 . . 119.8 ?
    C3 C4 C5 . . 119.4(4) ?
    C3 C4 H4 . . 120.5 ?
    C5 C4 H4 . . 120.1 ?
    C16 C15 C14 . . 120.1(4) ?
    C16 C15 H15 . . 119.8 ?
    C14 C15 H15 . . 120.1 ?
    C3 C2 C1 . . 120.6(4) ?
    C3 C2 H2 . . 120.0 ?
    C1 C2 H2 . . 119.4 ?
    O2 C19 H19A . . 109.5 ?
    O2 C19 H19B . . 109.4 ?
    H19A C19 H19B . . 109.5 ?
    O2 C19 H19C . . 109.5 ?
    H19A C19 H19C . . 109.5 ?
    H19B C19 H19C . . 109.5 ?
    C2 C3 C4 . . 121.2(4) ?
    C2 C3 H3 . . 118.9 ?
    C4 C3 H3 . . 120.0 ?
    O1 C7 C6 . . 116.5(3) ?
    O1 C7 C8 . . 122.1(4) ?
    C6 C7 C8 . . 121.3(4) ?
    C10 C11 C6 . . 121.0(5) ?
    C10 C11 H11 . . 120.1 ?
    C6 C11 H11 . . 118.9 ?
    O1 C12 H12A . . 109.4 ?
    O1 C12 H12B . . 109.4 ?
    H12A C12 H12B . . 109.5 ?
    O1 C12 H12C . . 109.6 ?
    H12A C12 H12C . . 109.5 ?
    H12B C12 H12C . . 109.5 ?
    C18 C13 C14 . . 117.4(4) ?
    C18 C13 C5 . . 118.0(3) ?
    C14 C13 C5 . . 124.5(3) ?
    C9 C8 C7 . . 119.6(5) ?
    C9 C8 H8 . . 120.4 ?
    C7 C8 H8 . . 120.1 ?
    C17 C18 C13 . . 121.4(4) ?
    C17 C18 H18 . . 118.5 ?
    C13 C18 H18 . . 120.0 ?
    C17 C16 C15 . . 120.6(4) ?
    C17 C16 H16 . . 119.5 ?
    C15 C16 H16 . . 119.9 ?
    C16 C17 C18 . . 120.0(4) ?
    C16 C17 H17 . . 120.2 ?
    C18 C17 H17 . . 119.9 ?
    C8 C9 C10 . . 120.9(5) ?
    C8 C9 H9 . . 119.1 ?
    C10 C9 H9 . . 120.0 ?
    N1 C1 C2 . . 116.4(3) ?
    N1 C1 C6 . . 120.6(3) ?
    C2 C1 C6 . . 123.0(3) ?
    C7 C6 C11 . . 117.0(4) ?
    C7 C6 C1 . . 124.9(3) ?
    C11 C6 C1 . . 118.1(4) ?
loop_
    _geom_hbond_atom_site_label_D
    _geom_hbond_atom_site_label_H
    _geom_hbond_atom_site_label_A
    _geom_hbond_distance_DH
    _geom_hbond_distance_HA
    _geom_hbond_distance_DA
    _geom_hbond_angle_DHA
    _geom_hbond_publ_flag
    N1 H20 O1 0.96 1.90 2.625(4) 131 y
    N1 H20 O2 0.96 1.92 2.630(4) 129 y
