# Supplementary material for: Bis[2,6-bis­(2-meth­oxy­phen­yl)pyridinium] di-μ-bromido-bis­[dibromidocuprate(II)]
Source: Acta Crystallogr Sect E Struct Rep Online. 2011 Feb 5;67(Pt 3):m299–300. doi: 10.1107/S1600536811003588 (PMC3051932; doi:10.1107/S1600536811003588)
Supplement: Supplementary file 2 [file e-67-0m299-Isup2.hkl]

# CIF Copied by cif2cif, version 0.0.8 - beta ( 2 Apr 98)
#===================================================================
data_I
#=============================================================

# Intensity data

 loop_
 _refln_index_h
 _refln_index_k
 _refln_index_l
 _refln_F_squared_meas
 _refln_F_squared_calc
 _refln_F_squared_sigma
 -14  -4  -3     402.0     325.8     266.9
 -14  -4  -2     429.3     402.4     189.3
 -14  -4   3     821.8     325.8     276.6
 -14  -3  -4     490.1      74.2     177.1
 -14  -3  -2     517.9      56.6     264.3
 -14  -3   0     299.8     518.2     188.5
 -14  -2  -4    1288.2    2014.2     285.2
 -14  -2  -2    1421.2    3751.7     208.2
 -14  -2   0    1843.5    4087.2     290.3
 -14  -2   2    2472.3    3751.7     261.7
 -14  -2   4     991.0    2014.2     194.9
 -14   2  -4     914.5    2014.2     252.8
 -14   2  -3     478.8      59.1     240.5
 -14   2  -2    1779.8    3751.7     215.5
 -14   2   0    1890.4    4087.2     296.2
 -14   3  -3     519.1     280.7     241.0
 -14   3   0     657.8     518.2     243.5
 -14   4  -3     322.5     325.8     165.9
 -14   4  -1     379.5       5.5     168.9
 -13  -9  -1     436.8     450.3     251.3
 -13  -9   2     644.7     380.2     233.2
 -13  -8  -5     636.8     574.3     261.8
 -13  -8   3     989.4     773.9     259.7
 -13  -8   4     266.8       0.0     173.6
 -13  -7  -6     435.8     527.1     263.9
 -13  -7  -1     412.4     232.9     174.0
 -13  -7   4     677.8     664.1     243.2
 -13  -7   6     696.8     527.1     177.1
 -13  -7   7     426.1       5.2     231.2
 -13  -6  -2     261.7      43.5     171.2
 -13  -6  -1     349.0     923.4     178.4
 -13  -6   1     639.4     923.4     177.5
 -13  -6   3     370.5     108.2     230.5
 -13  -6   4     593.3     457.7     240.1
 -13  -6   6     292.7     462.2     179.2
 -13  -5  -9     308.8     514.9     194.1
 -13  -5  -7     691.3     891.1     198.1
 -13  -5  -6     922.4     360.5     261.7
 -13  -5  -5    1282.7    1314.6     195.9
 -13  -5  -3     838.2     551.3     257.0
 -13  -5  -2    1484.1     424.2     270.4
 -13  -5  -1    1329.3    1224.9     197.6
 -13  -5   1    1120.0    1224.9     210.7
 -13  -5   2     872.9     424.2     245.5
 -13  -5   3     608.5     551.3     249.5
 -13  -5   4     458.7     287.7     265.3
 -13  -5   5    1082.3    1314.6     190.2
 -13  -5   6     528.6     360.5     172.0
 -13  -5   7     600.9     891.1     255.5
 -13  -4  -5     657.8    1337.9     260.8
 -13  -4  -1    1096.0    1594.1     261.4
 -13  -4   1     516.8    1594.1     245.2
 -13  -4   2     481.0      43.6     236.6
 -13  -4   4     388.6     139.9     161.8
 -13  -3  -4     478.8     839.8     249.6
 -13  -3  -1     252.6     301.4     160.8
 -13  -3   1     527.4     301.4     168.3
 -13  -3   4     879.0     839.8     197.4
 -13  -3   6     404.0     182.1     251.0
 -13  -2  -9     838.2     529.2     194.2
 -13  -2  -2     546.5     471.7     246.1
 -13  -2   3     503.9     805.6     247.9
 -13  -1  -9     338.5     327.9     165.2
 -13  -1  -7     519.1     707.3     229.3
 -13   0  -2     260.9      91.2     159.2
 -13   1  -5     500.5     886.9     240.1
 -13   1  -4     398.9     160.5     225.7
 -13   2 -11     698.1     194.2     242.7
 -13   2  -9    1070.5     529.2     187.4
 -13   2  -8     324.4     127.6     178.5
 -13   2  -5     487.9     334.9     160.7
 -13   2  -3     485.6     805.6     152.4
 -13   2  -2     495.9     471.7     166.6
 -13   3 -10     302.5     179.3     166.9
 -13   3  -4     536.9     839.8     179.4
 -13   3  -3     750.9       0.5     227.7
 -13   3   1     386.6     301.4     227.3
 -13   4 -10     335.6      59.2     199.5
 -13   4  -8     317.0     744.7     136.0
 -13   4  -5     665.8    1337.9     215.7
 -13   4  -4     457.6     139.9     213.1
 -13   4  -1     739.6    1594.1     213.3
 -13   5  -9     366.6     514.9     209.5
 -13   5  -7     638.1     891.1     206.0
 -13   5  -6     570.9     360.5     194.8
 -13   5  -5     978.0    1314.6     221.1
 -13   5  -3     897.4     551.3     221.1
 -13   5  -2     507.4     424.2     155.8
 -13   6  -5     230.2     372.4     148.8
 -12 -11  -4     750.9    1467.2     190.9
 -12 -11  -3     700.9     478.7     191.3
 -12 -11  -2    2406.1    3157.9     245.5
 -12 -11   0    2330.7    2247.3     229.2
 -12 -11   2    2565.6    3157.9     282.3
 -12 -11   4     698.1    1467.2     169.1
 -12 -10  -2     872.9       2.8     243.9
 -12 -10   0    1405.6     232.2     247.7
 -12 -10   1     439.0      39.5     228.1
 -12 -10   2     378.5       2.8     177.7
 -12 -10   4     563.5     105.3     225.4
 -12  -9  -4     297.1      56.2     163.7
 -12  -9   8     711.8     857.4     231.3
 -12  -8  -6    1035.3     446.8     262.4
 -12  -8  -5     339.4     500.5     186.3
 -12  -8  -4    1085.7     976.2     199.0
 -12  -8  -3     421.9     502.4     250.1
 -12  -8  -2    2477.5    1318.3     269.7
 -12  -8   0    3290.2    2611.3     296.0
 -12  -8   2    1894.8    1318.3     202.2
 -12  -8   3     808.6     502.4     253.9
 -12  -8   4    1186.6     976.2     181.3
 -12  -8   6     587.1     446.8     228.8
 -12  -8   8     468.7     453.9     165.3
 -12  -7  -9     933.4     529.5     200.2
 -12  -7  -8     709.1     859.1     197.9
 -12  -7  -6     786.7     996.1     186.7
 -12  -7  -4    1756.0    4156.3     274.6
 -12  -7  -2    3941.2    3051.8     327.2
 -12  -7   0    4933.1    6596.9     348.0
 -12  -7   1     388.6       7.7     226.9
 -12  -7   2    3069.1    3051.8     265.9
 -12  -7   4    1915.1    4156.3     262.0
 -12  -7   5     331.9      61.5     145.7
 -12  -7   6     766.6     996.1     218.6
 -12  -7   8     510.9     859.1     224.0
 -12  -6  -9     413.4      26.2     257.1
 -12  -6  -6     280.4       9.0     170.2
 -12  -6  -5     857.7     626.3     195.0
 -12  -6  -4     646.0      18.8     245.3
 -12  -6  -3     502.8     726.4     229.1
 -12  -6  -2    1176.0     174.6     254.8
 -12  -6   0     725.7     197.3     233.6
 -12  -6   1     373.5     123.5     246.4
 -12  -6   2     366.6     174.6     146.2
 -12  -6   3     536.9     726.4     226.0
 -12  -6   4     553.8      18.8     224.7
 -12  -6   5     256.8     626.3     163.7
 -12  -6   8     648.6     126.6     231.3
 -12  -5  -9     703.6     190.8     257.4
 -12  -5  -7     789.6     360.5     239.3
 -12  -5  -3     381.5      12.2     219.7
 -12  -5  -2    1144.3    1729.8     254.9
 -12  -5   1     318.8       7.0     159.4
 -12  -5   2     636.8    1729.8     181.0
 -12  -5   5     389.6     217.2     169.1
 -12  -4 -11     307.0      30.6     181.7
 -12  -4 -10     497.0       0.7     238.2
 -12  -4  -6     487.9     640.0     216.6
 -12  -4  -5     856.2     671.1     160.1
 -12  -4  -3     810.0     905.1     177.7
 -12  -4   3    1040.3     905.1     258.0
 -12  -4   5     765.1     671.1     234.1
 -12  -4   9     126.0     526.8      81.1
 -12  -3 -12     384.6     146.7     232.8
 -12  -3 -11    2060.0    1552.3     264.7
 -12  -3  -9     962.0    1176.8     177.7
 -12  -3  -7    1530.2     655.8     193.8
 -12  -3  -5     987.7    1063.8     236.8
 -12  -3  -4     348.0     245.4     214.7
 -12  -3   0     500.5      83.0     211.3
 -12  -3   4     398.9     245.4     240.1
 -12  -3   5     599.6    1063.8     180.7
 -12  -3   8     243.7     479.9      62.0
 -12  -3   9    1572.9    1176.8     120.8
 -12  -3  11    1297.5    1552.3     128.3
 -12  -3  13     258.4    1668.4     116.1
 -12  -2 -13     478.8       4.5     255.2
 -12  -2 -12     535.7      17.1     167.2
 -12  -2  -8     745.3    1839.9     166.2
 -12  -2  -2    1161.9     181.4     184.7
 -12  -2   2    1795.1     181.4     225.2
 -12  -2   3     482.2     415.2     222.1
 -12  -2   5     365.6      53.0     212.1
 -12  -2   8     760.9    1839.9      79.7
 -12  -2   9     318.8     119.0      77.4
 -12  -2  12     231.8      17.1     104.5
 -12  -2  14     248.6     638.5     136.7
 -12  -1 -11     453.2    1698.8     225.2
 -12  -1 -10     479.9     516.9     166.2
 -12  -1  -9    1832.5    2756.4     251.8
 -12  -1  -8     845.7    1763.8     174.1
 -12  -1  -7    1476.2    1159.1     243.9
 -12  -1  -6    1756.0    2904.2     203.3
 -12  -1  -4    1861.3    2080.1     187.0
 -12  -1  -3     349.0       7.0     212.1
 -12  -1  -2    1025.4    1112.3     234.7
 -12  -1   0    4312.4    5702.3     267.7
 -12  -1   2     456.5    1112.3     169.8
 -12  -1   4    1958.3    2080.1     260.3
 -12  -1   6    2013.5    2904.2      83.4
 -12  -1   7    1464.3    1159.1      88.9
 -12  -1   8     989.4    1763.8      89.3
 -12  -1   9    1512.1    2756.4     114.4
 -12  -1  10     608.5     516.9      96.7
 -12  -1  11     348.0    1698.8     101.1
 -12  -1  12     584.6     957.4     122.3
 -12  -1  13     217.8     602.9     113.5
 -12  -1  14     326.2     435.6     134.2
 -12   0 -14    1919.6    1027.6     214.8
 -12   0 -12    1371.0    2255.4     246.5
 -12   0  -6     364.6     541.7     131.1
 -12   0  -4    2062.4    1147.9     239.0
 -12   0   4    2770.8    1147.9     274.4
 -12   0   8     175.2     723.4      84.7
 -12   0  12    1419.2    2255.4     124.4
 -12   0  14    1894.8    1027.6     179.7
 -12   1 -14     446.6     435.6     211.6
 -12   1 -13     357.7     602.9     227.4
 -12   1 -12     621.3     957.4     230.3
 -12   1 -11     393.7    1698.8     230.4
 -12   1 -10     635.5     516.9     163.9
 -12   1  -9    1500.1    2756.4     247.8
 -12   1  -8     705.0    1763.7     168.5
 -12   1  -7    1378.7    1159.1     226.1
 -12   1  -6    1504.1    2904.2     232.2
 -12   1  -4    1568.8    2080.1     179.9
 -12   1  -3     361.6       7.0     133.5
 -12   1  -2     661.8    1112.3     213.7
 -12   1   0    3883.1    5702.3     254.0
 -12   1   1     250.2       7.6     160.8
 -12   1   2     364.6    1112.3     151.7
 -12   1   3     392.7       7.0     157.5
 -12   1   6    1917.4    2904.2     101.7
 -12   1   7    1365.3    1159.1     104.9
 -12   1   8    1102.8    1763.8      92.5
 -12   1   9    1376.8    2756.4     124.5
 -12   1  10     527.4     516.9     123.3
 -12   1  11     243.7    1698.8     108.8
 -12   1  12     765.1     957.4     118.5
 -12   1  14     217.8     435.6     134.8
 -12   2 -14     523.8     638.5     217.3
 -12   2 -11     359.7      93.5     167.4
 -12   2  -8     569.7    1839.9     213.1
 -12   2  -3     612.3     415.2     158.3
 -12   2  -2     631.6     181.4     149.2
 -12   2   2    1070.5     181.4     165.5
 -12   2   6     192.0     743.5      66.5
 -12   2   7     173.9     300.5      81.7
 -12   2   8     598.4    1839.9      83.3
 -12   2   9     251.0     119.0      85.8
 -12   2  14     495.9     638.5     140.2
 -12   3 -11    1666.3    1552.3     227.5
 -12   3  -9    1247.8    1176.8     229.7
 -12   3  -8     346.1     479.9     150.7
 -12   3  -7    1411.5     655.8     232.7
 -12   3  -5     963.6    1063.8     161.8
 -12   3  -4     424.0     245.4     198.7
 -12   3  -2     338.5       0.5     207.9
 -12   3   2     100.2       0.5      41.8
 -12   3   2      66.1       0.5      39.4
 -12   3   4     407.2     245.4      61.4
 -12   3   5     655.2    1063.8      68.7
 -12   3   7    1146.1     655.8     113.6
 -12   3   8     231.8     479.9      82.5
 -12   3   9    1284.5    1176.8     122.1
 -12   3  11    1466.3    1552.3     148.2
 -12   3  13     317.9    1668.4     131.6
 -12   3  14     208.1      91.3     133.2
 -12   4 -11     327.2      30.6     188.6
 -12   4  -6     212.5     640.0     136.9
 -12   4  -5    1097.7     671.1     196.6
 -12   4  -4      95.6     217.7      28.8
 -12   4  -3     962.0     905.1      46.4
 -12   4  -3     368.5     905.1     154.6
 -12   4  -2     113.0       5.1      33.5
 -12   4  -2     388.6       5.1     135.3
 -12   4  -1     341.3       4.4     155.4
 -12   4   0      82.0      81.6      41.1
 -12   4   2     183.5       5.1      53.1
 -12   4   3     830.7     905.1      74.4
 -12   4   4     178.0     217.7      57.8
 -12   4   5     883.6     671.2      81.3
 -12   4   6     306.1     640.0      85.8
 -12   4  10     177.3       0.7     106.5
 -12   4  13     213.3      28.7     126.6
 -12   5 -13     350.0     144.5     183.4
 -12   5  -9     406.1     190.8     141.4
 -12   5  -5     168.5     217.2      60.3
 -12   5  -3      89.2      12.2      55.6
 -12   5  -2    1000.7    1729.8      76.7
 -12   5  -2     814.4    1729.8     163.5
 -12   5  -1     161.8       7.0      63.0
 -12   5   0     130.1     659.4      60.6
 -12   5   1     178.7       7.0      64.8
 -12   5   2     626.5    1729.8      76.2
 -12   5   3     170.5      12.2      69.4
 -12   5   4     175.2      58.3      73.8
 -12   5   5     140.3     217.2      69.1
 -12   5   7     183.5     360.5     105.6
 -12   5   9     500.5     190.8     105.1
 -12   5  10     171.1       5.0     112.1
 -12   6 -10     370.5       5.7     176.8
 -12   6  -8     325.3     126.6     181.5
 -12   6  -6     239.7       9.0     129.4
 -12   6  -5     551.3     626.3     175.7
 -12   6  -4     534.5      18.8     136.0
 -12   6  -3     402.0     726.4      79.7
 -12   6  -2     713.2     174.6      78.6
 -12   6  -1     261.7     123.5      61.8
 -12   6   0    1111.4     197.3      82.6
 -12   6   2     336.6     174.6      87.1
 -12   6   3     405.1     726.4      80.0
 -12   6   4     457.6      18.8      81.7
 -12   6   5     443.3     626.3      81.5
 -12   6   6     255.9       9.0      85.0
 -12   6   8     317.0     126.6     102.9
 -12   6  10     309.7       5.7     118.1
 -12   6  11     340.4     156.4     126.6
 -12   7 -11     523.8     229.6     114.6
 -12   7 -10     400.9     651.9     169.5
 -12   7  -9     465.3     529.5     175.9
 -12   7  -8     414.5     859.1     122.9
 -12   7  -7     361.6     565.1     170.8
 -12   7  -6     659.2     996.1     137.8
 -12   7  -2    3947.7    3051.8     204.3
 -12   7   0    4452.5    6596.9     244.5
 -12   7   2    3661.3    3051.8     199.8
 -12   7   4    1915.1    4156.3     142.3
 -12   7   6     675.2     996.1     110.0
 -12   7   7     241.3     565.1     101.8
 -12   7   8     739.6     859.1     123.5
 -12   7   9     538.1     529.5     125.7
 -12   7  10     750.9     651.9     135.8
 -12   7  11     345.2     229.6     122.7
 -12   8 -10     247.7     418.2     112.9
 -12   8  -8     477.7     453.9     168.1
 -12   8  -2    1693.8    1318.3     135.9
 -12   8  -1     224.7     451.8      95.2
 -12   8   0    3325.8    2611.3     205.4
 -12   8   2    1906.1    1318.3     153.2
 -12   8   3     334.7     502.4      95.4
 -12   8   4    1226.0     976.2     126.5
 -12   8   5     391.7     500.5     111.3
 -12   8   6     613.6     446.8     113.8
 -12   8   8     526.2     453.9      86.4
 -12   8  10     444.4     418.2     137.1
 -12   9   0     202.1      14.0     110.1
 -12   9   2     289.1       2.3     103.5
 -12   9   5     374.5     374.7     116.8
 -12   9   8     713.2     857.4     135.1
 -12  10   0     724.3     232.2     137.5
 -12  10   2     260.1       2.8     124.8
 -12  10   3     258.4     669.8     130.2
 -12  10   7     288.3     430.7      95.5
 -12  11   0    2244.3    2247.3     195.6
 -12  11   2    2128.5    3157.9     192.9
 -12  11   3     377.5     478.7     139.4
 -12  11   4    1080.6    1467.2     161.2
 -12  11   5     386.6       7.4     149.2
 -11 -13  -4     394.8     204.2     222.5
 -11 -13  -3    1935.5    1130.5     256.6
 -11 -13  -1    1766.8    2547.8     266.8
 -11 -13   1    1863.5    2547.8     191.6
 -11 -13   3    1293.8    1130.5     174.5
 -11 -13   4     338.5     204.2     191.8
 -11 -13   5     403.0     885.4     154.4
 -11 -12  -3    1249.6     303.9     242.6
 -11 -12  -1    1327.4     332.9     248.2
 -11 -12   1    1055.3     332.9     166.0
 -11 -12   3    1301.2     303.9     175.0
 -11 -12   5     604.7      14.1     201.8
 -11 -12   7     608.5     105.5     162.9
 -11 -12   8     441.2      20.8     213.5
 -11 -11  -5     313.3    1304.8     169.0
 -11 -11  -4     440.1      23.8     172.1
 -11 -11   1     416.6       5.2     214.9
 -11 -11   2     378.5      50.9     146.6
 -11 -11   6     334.7     177.3     202.0
 -11 -11   8     473.2    1016.2     140.3
 -11 -11   9     384.6     885.9     156.9
 -11 -10  -1     353.8     133.3     218.4
 -11 -10   1     454.3     133.3     165.0
 -11 -10   2     444.4     278.2     221.9
 -11 -10   3     247.7      51.0     146.2
 -11 -10   6     100.2      20.6      62.0
 -11 -10   8     177.3       1.5      85.9
 -11 -10  10     399.9     360.4     132.1
 -11  -9  -4     617.4     214.2     216.7
 -11  -9  -3     695.4      34.5     236.8
 -11  -9  -1     703.6     242.8     158.8
 -11  -9   1     895.9     242.8     213.2
 -11  -9   3     895.9      34.5     230.2
 -11  -9   4     290.0     214.2     137.1
 -11  -9   5     529.8     310.0     197.2
 -11  -9   8     877.5    1336.0     105.5
 -11  -9   8     927.1    1336.0     185.4
 -11  -9  10     892.8    2853.3     144.9
 -11  -9  12     936.5    1383.2     148.5
 -11  -8  -5     766.6     222.0     241.5
 -11  -8   1     393.7      65.8     213.0
 -11  -8   4      69.0      20.7      26.6
 -11  -8   5     499.3     222.0      53.0
 -11  -8   5     732.6     222.0     224.9
 -11  -8   7     743.9     734.6     161.9
 -11  -8   7     589.6     734.6      82.7
 -11  -8   8     169.1      11.7      73.2
 -11  -8   9     128.3       3.3      83.0
 -11  -8  12     452.1      44.3     130.6
 -11  -7  -3     736.8      72.0     232.5
 -11  -7  -2     372.5      12.8     225.1
 -11  -7  -1    1172.4     169.4     222.6
 -11  -7   1    1338.7     169.4     160.5
 -11  -7   3     832.2      72.0     157.8
 -11  -7   5     535.7    1055.1      44.2
 -11  -7   5     607.2    1055.1     203.5
 -11  -7   6     254.3     189.8     151.4
 -11  -7   7     266.8     354.8      59.0
 -11  -7   7     745.3     354.8     150.7
 -11  -7   8     634.2    1338.7      92.3
 -11  -7   8     548.9    1338.7     220.1
 -11  -7   9     171.1     146.3      97.9
 -11  -7  10    1579.0    1873.2     147.6
 -11  -7  11     922.4    1201.5     125.4
 -11  -7  12     868.3    1639.3     138.4
 -11  -7  13    1308.7     683.6     149.4
 -11  -7  14     220.1      54.7      95.7
 -11  -6  -7     920.8     305.0     164.4
 -11  -6  -6     362.6       0.0     226.0
 -11  -6  -5     826.3     223.7     227.0
 -11  -6  -1     402.0     705.3     215.2
 -11  -6   4     360.7      67.8     156.8
 -11  -6   5     557.4     223.7     214.4
 -11  -6   5     538.1     223.7      34.7
 -11  -6   5     634.2     223.7      33.8
 -11  -6   6     295.3       0.0     161.4
 -11  -6   7     860.7     305.0      75.7
 -11  -6   7     752.3     305.0     164.2
 -11  -6  11     200.7     181.7     110.4
 -11  -6  13     204.3     216.3     133.5
 -11  -5  -7    2303.4    3099.5     220.4
 -11  -5  -5    6690.6    6391.4     367.2
 -11  -5  -3    5145.6    6918.3     329.5
 -11  -5  -2     883.6     456.5     230.1
 -11  -5  -1    6116.7   11092.1     326.9
 -11  -5   1    7378.6   11092.1     385.7
 -11  -5   2     360.7     456.5     142.1
 -11  -5   3    4612.3    6918.3     287.4
 -11  -5   5    4650.9    6391.4     309.7
 -11  -5   7    2217.5    3099.5     199.3
 -11  -5   7    2803.5    3099.5     117.5
 -11  -5   7    2568.2    3099.5     128.1
 -11  -5   8     363.6    2766.3     207.6
 -11  -5   8     727.1    2766.3      86.3
 -11  -5   9    1508.1    2824.7     124.3
 -11  -5  10    2067.1    2360.1     143.1
 -11  -5  11     815.9     965.7     113.5
 -11  -5  12    1226.0    1583.7     146.4
 -11  -5  14     513.3     756.4     145.0
 -11  -4  -7    2841.9    2292.5     288.9
 -11  -4  -6     263.4      46.6     160.8
 -11  -4  -5    2154.8    1097.5     213.2
 -11  -4  -3    2839.1     853.7     220.0
 -11  -4  -1     927.1      40.5     161.8
 -11  -4   1    1231.5      40.5     159.4
 -11  -4   3    2861.2     853.7     234.6
 -11  -4   5    2325.8    1097.5     214.0
 -11  -4   6     215.6      46.6      44.7
 -11  -4   6     124.8      46.6      38.1
 -11  -4   7    3358.6    2292.5     161.5
 -11  -4   7    3290.2    2292.5     130.2
 -11  -4   7    2992.4    2292.5     265.4
 -11  -4   8     147.1      15.0      79.5
 -11  -4   8     120.3      15.0      60.0
 -11  -4   9     962.0     934.3     105.6
 -11  -4   9    1226.0     934.3      88.5
 -11  -4  11     368.5     104.8     106.0
 -11  -4  15     274.4       5.9     151.3
 -11  -3  -9    1407.6    2710.9     257.5
 -11  -3  -4     333.7      14.4     197.0
 -11  -3  -3     308.8     254.5     199.5
 -11  -3  -1    2018.1    1022.6     183.1
 -11  -3   1    3379.6    1022.6     246.0
 -11  -3   8     251.8     427.7      65.5
 -11  -3   9    1160.1    2710.9      87.9
 -11  -3   9    1299.4    2710.9     106.0
 -11  -3  10    1429.0    1557.1     126.8
 -11  -3  11     156.6     420.8      99.5
 -11  -3  12    1253.3    1494.0     138.8
 -11  -3  14     395.8     573.9     120.1
 -11  -2 -10     930.2     702.7     232.9
 -11  -2  -8     371.5      10.6     225.8
 -11  -2  -7     339.4      34.5     221.5
 -11  -2  -6     217.8     134.1     144.0
 -11  -2  -5     204.3      68.1     134.3
 -11  -2  -4     584.6     565.3     148.5
 -11  -2   4     824.8     565.3     219.3
 -11  -2   5     380.5      68.1      28.2
 -11  -2   5     324.4      68.1      29.7
 -11  -2   6      91.6     134.1      35.6
 -11  -2   7     138.4      34.5      44.9
 -11  -2   7     192.0      34.5      62.9
 -11  -2   9     139.7      28.0      82.3
 -11  -2  10     664.5     702.7      95.8
 -11  -2  10     741.1     702.7      89.9
 -11  -1 -11     779.5    1322.5     164.3
 -11  -1  -9    2145.2    1132.2     203.2
 -11  -1  -8     349.0      51.2     213.1
 -11  -1  -7    1293.8     223.2     168.9
 -11  -1  -5    3960.7    1574.4     253.3
 -11  -1  -3   17215.8   12244.6     738.1
 -11  -1  -2     448.8     426.0     142.1
 -11  -1  -1   15862.2   12699.8     598.0
 -11  -1   1   13458.5   12699.8     538.8
 -11  -1   3   16116.6   12244.7     661.7
 -11  -1   5    5510.9    1574.4     160.9
 -11  -1   5    4138.0    1574.4     242.3
 -11  -1   5    4774.9    1574.4     185.4
 -11  -1   6     111.9       9.8      54.6
 -11  -1   6     109.7       9.8      42.7
 -11  -1   7    1158.3     223.2      96.6
 -11  -1   7    1496.1     223.2      83.8
 -11  -1   9    2152.4    1132.2     150.8
 -11  -1   9    2147.6    1132.2     117.2
 -11  -1  11     710.5    1322.5     103.2
 -11  -1  11     691.3    1322.5     107.2
 -11  -1  12     408.2     314.9      84.5
 -11  -1  13    2071.8    1032.8     164.4
 -11  -1  15    1962.8     222.2     182.9
 -11   0  -6     412.4      28.0     146.7
 -11   0  -4     931.8    1170.1     160.7
 -11   0  -2    2883.3    2495.5     263.3
 -11   0   2    3167.1    2495.5     267.2
 -11   0   4    1035.3    1170.1      54.8
 -11   0   4    1013.9    1170.1      49.3
 -11   0   4    1023.7    1170.1     214.7
 -11   0   6     611.0      28.0      61.2
 -11   0   6     745.3      28.0      73.3
 -11   0   8     100.2     437.9      57.9
 -11   0  10     189.9      27.6      78.9
 -11   0  12     200.7     690.8     108.2
 -11   1 -15    2246.8     222.2     249.5
 -11   1 -13    1965.1    1032.8     233.3
 -11   1 -12     317.9     314.9     199.7
 -11   1 -11     623.9    1322.5     153.4
 -11   1  -9    2022.7    1132.2     181.0
 -11   1  -8     274.4      51.2     148.8
 -11   1  -7    1195.5     223.2     210.6
 -11   1  -5    4390.7    1574.4     287.2
 -11   1  -3   19142.5   12244.6     678.3
 -11   1  -2     428.2     426.0     199.7
 -11   1  -1   13602.6   12699.7     529.7
 -11   1   1   15091.8   12699.8     595.9
 -11   1   2     472.0     426.0     227.6
 -11   1   3   20081.9   12244.6     621.6
 -11   1   3   16110.1   12244.6     687.8
 -11   1   3   22474.8   12244.6     603.5
 -11   1   5    4622.8    1574.4     175.4
 -11   1   5    4633.3    1574.4     193.2
 -11   1   7    1310.6     223.2      93.4
 -11   1   7    1217.0     223.2      82.8
 -11   1   8     118.0      51.2      64.5
 -11   1   9    2114.3    1132.2     118.6
 -11   1   9    2385.9    1132.2     148.7
 -11   1  10     201.4     274.0     101.1
 -11   1  11     760.9    1322.5     112.5
 -11   1  11     519.1    1322.5     103.5
 -11   1  12     186.3     314.9     119.8
 -11   1  13    1325.6    1032.8     161.6
 -11   1  15    1743.0     222.2     183.1
 -11   2 -11     298.9      25.7     191.8
 -11   2 -10     844.2     702.7     155.9
 -11   2  -9     426.1      28.0     190.7
 -11   2  -9     165.1      28.0      43.8
 -11   2  -7     447.7      34.5     129.9
 -11   2  -5     261.7      68.1     132.8
 -11   2  -4     716.0     565.3     143.6
 -11   2  -2     238.9     125.0     138.0
 -11   2   1     327.2      18.2     186.7
 -11   2   2     370.5     125.0     152.0
 -11   2   2     197.0     125.0      39.8
 -11   2   2     224.0     125.0      38.6
 -11   2   4     833.7     565.3      70.0
 -11   2   4     927.1     565.3      72.3
 -11   2   5     288.3      68.1      62.2
 -11   2   5     493.6      68.1      68.8
 -11   2   7     123.1      34.5      69.3
 -11   2   7     251.8      34.5      86.0
 -11   2  10     709.1     702.7     103.1
 -11   2  10     850.2     702.7     111.3
 -11   2  11     269.3      25.7     108.4
 -11   2  13     232.6      41.6     127.5
 -11   3 -16     379.5      10.4     192.0
 -11   3 -15     642.0     460.2     201.4
 -11   3 -14     378.5     573.9     210.8
 -11   3 -12    1460.3    1494.0     171.6
 -11   3 -11     467.6     420.8     170.7
 -11   3 -10    1666.3    1557.1     210.7
 -11   3  -9    1318.1    2710.9      84.3
 -11   3  -9    1231.5    2710.9     211.9
 -11   3  -8     407.2     427.7     131.2
 -11   3  -8     215.6     427.7      57.6
 -11   3  -5      78.3      90.1      30.1
 -11   3  -4     111.9      14.4      27.8
 -11   3  -4     171.8      14.4      25.7
 -11   3  -3     195.6     254.5      26.0
 -11   3  -3     290.9     254.5      26.4
 -11   3  -3     358.7     254.5     176.9
 -11   3  -2     169.8     189.5      28.9
 -11   3  -2     210.3     189.5      29.9
 -11   3  -1    2944.6    1022.6     100.8
 -11   3  -1    1856.9    1022.6     184.6
 -11   3  -1    2939.0    1022.6     111.9
 -11   3   1    2875.0    1022.6     116.2
 -11   3   1    2811.7    1022.6     109.5
 -11   3   1    2474.9    1022.6     241.3
 -11   3   2     243.7     189.5      55.6
 -11   3   2     130.7     189.5      52.5
 -11   3   3     161.8     254.5      57.8
 -11   3   3     106.5     254.5      42.1
 -11   3   4     152.1      14.4      61.7
 -11   3   8     189.9     427.8      80.4
 -11   3   8     188.4     427.8      83.6
 -11   3   9     963.6    2710.9     105.7
 -11   3   9    1258.8    2710.9     111.7
 -11   3  10    1376.8    1557.1     116.8
 -11   3  10    1329.3    1557.1     111.0
 -11   3  11     158.6     420.8      78.0
 -11   3  12    1301.2    1494.0     139.6
 -11   3  12    1172.4    1494.0     143.1
 -11   3  14     287.4     573.9     129.5
 -11   4 -16     227.1      44.9     143.9
 -11   4 -11     201.4     104.8     128.9
 -11   4  -9    1033.7     934.3     187.5
 -11   4  -7    2232.1    2292.5     238.9
 -11   4  -7    3181.6    2292.5     148.5
 -11   4  -6     380.5      46.6     182.2
 -11   4  -6     202.1      46.6      60.9
 -11   4  -5    2930.6    1097.5     125.7
 -11   4  -5    3071.9    1097.5     234.5
 -11   4  -4     474.3      63.3      59.6
 -11   4  -4     390.7      63.3      52.0
 -11   4  -3    3313.9     853.7     231.7
 -11   4  -3    3742.9     853.7     138.9
 -11   4  -3    3074.8     853.7     140.2
 -11   4  -2     220.9     167.4      46.8
 -11   4  -2     133.6     167.4      53.1
 -11   4  -1    1154.8      40.5      75.4
 -11   4  -1    1226.0      40.5     189.7
 -11   4  -1    1153.1      40.5      71.8
 -11   4   1    1058.7      40.5      75.6
 -11   4   1     933.4      40.5      78.8
 -11   4   1     676.5      40.5     147.6
 -11   4   2     220.1     167.4      50.5
 -11   4   2     199.9     167.4      68.6
 -11   4   3    3257.7     853.7     150.2
 -11   4   3    3086.3     853.7     143.3
 -11   4   4     323.5      63.3      68.7
 -11   4   4     458.7      63.3      68.5
 -11   4   5    2972.6    1097.5     149.1
 -11   4   5    2953.0    1097.5     137.4
 -11   4   7    2578.7    2292.5     136.3
 -11   4   7    2578.7    2292.5     146.8
 -11   4   8     286.5      15.0      91.7
 -11   4   9    1092.6     934.3     119.4
 -11   4   9     997.5     934.3     112.5
 -11   4  10     157.9       3.5      98.6
 -11   4  11     354.8     104.8     106.9
 -11   4  12     203.6      18.6     116.3
 -11   5 -15     651.2     342.9     189.6
 -11   5 -14     752.3     756.4     189.7
 -11   5 -12    1184.8    1583.7     147.4
 -11   5 -11    1176.0     965.7     182.3
 -11   5 -10    1969.7    2360.1     164.9
 -11   5  -9    1193.7    2824.7     196.1
 -11   5  -8     350.0    2766.3     117.8
 -11   5  -8     500.5    2766.3      83.1
 -11   5  -7    1985.8    3099.5     184.0
 -11   5  -7    2500.6    3099.5     147.1
 -11   5  -5    5480.3    6391.4     229.2
 -11   5  -5    6414.9    6391.4     322.4
 -11   5  -3    4108.2    6918.3     181.9
 -11   5  -3    4987.6    6918.3     269.7
 -11   5  -2     406.1     456.5      70.7
 -11   5  -2     364.6     456.5      66.0
 -11   5  -2     428.2     456.5     180.5
 -11   5  -1    6834.9   11092.1     277.3
 -11   5  -1    6976.4   11092.1     362.1
 -11   5  -1    7352.0   11092.1     261.1
 -11   5   1    6497.8   11092.1     270.4
 -11   5   1    6543.6   11092.1     258.8
 -11   5   2     351.9     456.5      79.4
 -11   5   2     595.8     456.5      68.0
 -11   5   3    4636.9    6918.3     207.3
 -11   5   3    4799.9    6918.3     196.6
 -11   5   4     112.5      92.8      72.8
 -11   5   5    5339.9    6391.4     226.3
 -11   5   5    4714.5    6391.4     212.6
 -11   5   6     431.5      79.5     113.6
 -11   5   7    2573.4    3099.5     154.5
 -11   5   7    1969.7    3099.5     130.6
 -11   5   8     602.2    2766.3     102.6
 -11   5   8     776.6    2766.3     112.2
 -11   5   9    1419.2    2824.7     130.3
 -11   5   9    1305.0    2824.7     132.4
 -11   5  10    2018.1    2360.1     143.7
 -11   5  10    1496.1    2360.1     135.7
 -11   5  11     420.8     965.7     127.0
 -11   5  11     568.4     965.7     123.0
 -11   5  12    2004.2    1583.7     166.3
 -11   5  13     493.6    1247.9     127.3
 -11   5  14     868.3     756.4     156.6
 -11   5  15     322.5     342.9     155.7
 -11   6  -7     897.4     305.0     165.4
 -11   6  -7     651.2     305.0      92.2
 -11   6  -5     242.1     223.7      81.9
 -11   6  -5     616.2     223.7     138.3
 -11   6  -4     313.3      67.8      74.0
 -11   6  -2     243.7      12.0      74.9
 -11   6  -2     403.0      12.0     166.8
 -11   6  -1     121.4     705.3      73.9
 -11   6   1     220.9     705.3      80.5
 -11   6   2     259.2      12.0      90.6
 -11   6   4     238.9      67.8      77.4
 -11   6   4     175.9      67.8      83.5
 -11   6   5     455.4     223.7      93.6
 -11   6   5     483.3     223.7      91.9
 -11   6   7     595.8     305.0     113.4
 -11   6   7     976.4     305.0     104.8
 -11   6   8     136.6       0.2      70.6
 -11   6   8     170.5       0.2      94.3
 -11   6  11     214.0     181.7     109.5
 -11   7 -14     290.9      54.7     151.4
 -11   7 -13     793.9     683.6     135.2
 -11   7 -12    1233.3    1639.3     168.5
 -11   7 -11    1273.5    1201.5     178.6
 -11   7 -10    1456.4    1873.2     167.4
 -11   7  -9     460.9     146.3     155.1
 -11   7  -8     947.6    1338.7     155.7
 -11   7  -7     350.0     354.8      96.5
 -11   7  -6     159.2     189.8      89.2
 -11   7  -5     384.6    1055.1     161.9
 -11   7  -5     290.9    1055.1      88.9
 -11   7  -3     570.9      72.0      92.5
 -11   7  -1    1327.4     169.4     110.9
 -11   7   1    1179.5     169.4     111.7
 -11   7   1    1632.8     169.4     116.8
 -11   7   3     632.9      72.0     106.5
 -11   7   3     949.2      72.0     106.5
 -11   7   4     167.8     149.9      93.6
 -11   7   5     281.3    1055.1     101.3
 -11   7   5     584.6    1055.1     112.3
 -11   7   6     250.2     189.8      71.8
 -11   7   7     201.4     354.8     104.0
 -11   7   7     274.4     354.8     106.0
 -11   7   8     606.0    1338.7     119.4
 -11   7   8     318.8    1338.7      83.9
 -11   7   9     395.8     146.3     111.9
 -11   7  10    1062.1    1873.2     114.4
 -11   7  10    1518.1    1873.2     160.9
 -11   7  11     710.5    1201.5     143.1
 -11   7  12    1478.1    1639.3     152.8
 -11   7  13    1240.5     683.6     170.9
 -11   8 -13     420.8      41.7     144.0
 -11   8  -8     274.4      11.7     144.5
 -11   8  -7     279.6     734.6     118.2
 -11   8  -5     315.2     222.0     103.5
 -11   8  -4     157.9      20.7      97.3
 -11   8  -1     257.6      65.8      98.6
 -11   8   1     169.8      65.8      98.9
 -11   8   1     197.8      65.8     100.1
 -11   8   5     205.1     222.0      73.9
 -11   8   5     421.9     222.0     110.2
 -11   8   6     264.3      64.4     113.3
 -11   8   6     192.0      64.4     103.0
 -11   8   7     606.0     734.6     125.8
 -11   8   7     492.4     734.6      85.9
 -11   8   8     270.2      11.7     119.6
 -11   8  10     226.3       5.2     121.9
 -11   8  12     298.0      44.3     147.0
 -11   9 -12     731.3    1383.2     113.0
 -11   9 -11     241.3     199.5     140.3
 -11   9 -10     911.4    2853.3     143.3
 -11   9  -4     263.4     214.2      87.9
 -11   9  -3     711.8      34.5     122.5
 -11   9  -1     758.0     242.8     122.2
 -11   9   1     499.3     242.8     118.8
 -11   9   1    1384.4     242.8     136.3
 -11   9   3     625.2      34.5     118.7
 -11   9   3     714.6      34.5     122.8
 -11   9   4     235.7     214.2     118.8
 -11   9   4     157.9     214.2      74.6
 -11   9   5     287.4     310.0     119.0
 -11   9   8     891.3    1336.0     147.9
 -11   9  10    1425.1    2853.3     171.4
 -11   9  11     215.6     199.5     139.4
 -11   9  12     474.3    1383.2     147.2
 -11  10  -1     368.5     133.3     124.8
 -11  10   1     254.3     133.3     122.6
 -11  10   4     317.9     630.4     143.5
 -11  10   5     304.3       2.5     135.9
 -11  10   6     345.2      20.6     147.6
 -11  11   2     249.4      50.9     104.3
 -11  11   4     249.4      23.8     150.8
 -11  11   6     510.9     177.3     150.5
 -11  11   8     588.3    1016.2     150.2
 -11  11  10     724.3    1149.7     119.4
 -11  12   3    1516.1     303.9     190.9
 -11  12   4     257.6     229.4     167.3
 -11  12   7     506.3     105.5     119.6
 -11  13   3    1335.0    1130.5     211.2
 -11  13   5     508.6     885.4     176.9
 -10 -15  -3     632.9     614.4     170.1
 -10 -15   3     631.6     614.4     197.1
 -10 -14   0     147.7     148.7      71.5
 -10 -14   2     827.7       4.8     206.4
 -10 -14   3     237.3     169.3      95.4
 -10 -14   4     238.9      92.3     108.5
 -10 -14   4     330.0      92.3     189.4
 -10 -13  -3     399.9     249.8     178.5
 -10 -13  -2     390.7     654.6     146.9
 -10 -13   0     138.4     421.1      66.8
 -10 -13   1     168.5     149.1      89.8
 -10 -13   2     306.1     654.6      80.4
 -10 -13   3     398.9     249.8      88.6
 -10 -13   3     407.2     249.8     221.8
 -10 -13   4     318.8       5.0      94.9
 -10 -13   4     416.6       5.0     189.6
 -10 -13   5     522.7     941.4     108.5
 -10 -13   5     583.3     941.4     194.4
 -10 -13   6     466.4       8.2     191.7
 -10 -13   8     477.7       0.5     183.8
 -10 -12  -2    1255.1    1133.7     182.8
 -10 -12   0     572.1     411.4     156.8
 -10 -12   0     952.4     411.4      81.2
 -10 -12   2    1102.8    1133.7      90.8
 -10 -12   2    1025.4    1133.7     165.3
 -10 -12   3     127.1      51.2      73.9
 -10 -12   9     246.1     212.5     121.4
 -10 -11   1     675.2       9.2     189.1
 -10 -11   1     265.9       9.2      62.3
 -10 -11   2     244.5    1501.0      54.1
 -10 -11   2     561.1    1501.0     205.4
 -10 -11   3     316.1     598.9     144.0
 -10 -11   4     908.3    3119.7      91.8
 -10 -11   4     627.7    3119.7     140.9
 -10 -11   5     360.7     233.7      82.3
 -10 -11   6    1033.7    1428.9     101.2
 -10 -11   6     902.1    1428.9     195.3
 -10 -11   7     192.7     214.2     123.9
 -10 -11   8     250.2     524.1     108.6
 -10 -11   8     403.0     524.1     148.1
 -10 -11   9     515.6     423.0     134.8
 -10 -11   9     467.6     423.0     126.1
 -10 -10  -2     270.2     394.2     145.9
 -10 -10   2     242.9     394.2      58.7
 -10 -10   2     342.3     394.2     195.7
 -10 -10   4    1158.3     971.7     200.2
 -10 -10   4     631.6     971.7      80.4
 -10 -10   6    2109.5    2773.1     215.7
 -10 -10   6    1695.9    2773.1     131.8
 -10 -10   7     148.3     153.4      92.4
 -10 -10   8    3149.7    3390.6     260.7
 -10 -10   8    2930.6    3390.6     192.8
 -10 -10  10     288.3     148.9     129.7
 -10 -10  12     422.9     350.9     134.8
 -10  -9   0     422.9     216.5     198.5
 -10  -9   1     291.8     530.5      40.5
 -10  -9   2      73.8      50.8      47.0
 -10  -9   3     157.9     104.8      52.5
 -10  -9   5     149.0      89.0      80.6
 -10  -9   5     266.8      89.0     132.3
 -10  -9   6     987.7     630.9     150.8
 -10  -9   6     979.6     630.9      95.3
 -10  -9   7     263.4     297.1     126.5
 -10  -9   7     134.8     297.1      80.3
 -10  -9   8     164.5      34.5      87.4
 -10  -9  11     315.2     800.2     127.3
 -10  -9  12    1101.1     932.6     161.0
 -10  -9  13     379.5       7.9     139.7
 -10  -9  14    1106.2    1947.8     178.5
 -10  -8  -4    2953.0    4631.6     232.8
 -10  -8  -3     570.9     231.7     170.2
 -10  -8  -2    3170.0    2300.5     244.1
 -10  -8  -1     778.0     485.5     210.2
 -10  -8   0    6145.0    6115.8     315.5
 -10  -8   2    4487.0    2300.5     141.7
 -10  -8   2    3568.2    2300.5     268.2
 -10  -8   3     514.4     231.7     139.3
 -10  -8   3     388.6     231.7      45.8
 -10  -8   4    3586.7    4631.6     241.1
 -10  -8   4    3803.1    4631.6     159.1
 -10  -8   5     356.8     454.5     198.8
 -10  -8   5     702.2     454.5      67.0
 -10  -8   6     280.4     709.5      69.1
 -10  -8   7     629.0     233.6      84.1
 -10  -8   7     497.0     233.6     194.4
 -10  -8   8     298.0    2530.3     188.9
 -10  -8   8     668.5    2530.3      86.7
 -10  -8  10     216.3     354.5     113.9
 -10  -8  12    2232.1    2380.0     178.0
 -10  -8  14     231.0     250.3     141.2
 -10  -8  16     707.7    1256.8     190.8
 -10  -7  -4    7084.6    6659.0     390.9
 -10  -7  -2    5381.4    2992.4     291.5
 -10  -7  -1     322.5     165.7     192.8
 -10  -7   0    2276.2    2173.9     192.0
 -10  -7   2    5837.4    2992.4     331.2
 -10  -7   4    7396.3    6659.0     359.5
 -10  -7   4    8638.4    6659.0     283.0
 -10  -7   5     238.1     397.7      57.3
 -10  -7   6    9258.3    5827.1     347.6
 -10  -7   6    8816.8    5827.1     378.0
 -10  -7   8    7228.6    8018.1     346.6
 -10  -7   8    8576.1    8018.1     329.8
 -10  -7   9     437.9     900.9      97.2
 -10  -7  10    1260.6     990.3     152.1
 -10  -7  13     173.2    1223.1     101.9
 -10  -7  15     400.9       5.4     161.2
 -10  -6  -5    1542.3    1169.9     184.4
 -10  -6  -4     789.6     370.6     158.1
 -10  -6  -3    2434.0    2205.5     191.0
 -10  -6  -1     292.7     568.3     187.2
 -10  -6   1     345.2     568.3     146.7
 -10  -6   2     538.1     236.5     190.3
 -10  -6   3    2368.3    2205.5     185.8
 -10  -6   4     868.3     370.6      56.3
 -10  -6   4     772.3     370.6     146.3
 -10  -6   5    1676.9    1169.9      88.8
 -10  -6   5    1538.3    1169.9     161.9
 -10  -6   6     219.4      28.4      65.7
 -10  -6   7    1253.3     258.1     155.3
 -10  -6   7    1249.6     258.1      98.5
 -10  -6   8     589.6      16.6     190.5
 -10  -6   8     455.4      16.6      81.5
 -10  -6   9     466.4       0.1      99.2
 -10  -6  10     958.8     648.0     127.8
 -10  -6  12     348.0    1016.4     100.1
 -10  -6  15     479.9    1170.2     152.6
 -10  -6  16     349.0     679.3     120.5
 -10  -6  17     614.9     511.7     190.7
 -10  -5  -5     508.6     494.2     159.4
 -10  -5  -4    8836.1    2112.1     431.7
 -10  -5  -3     850.2     951.9     152.0
 -10  -5  -2    8053.9     970.5     398.3
 -10  -5   1     335.6       4.3     134.3
 -10  -5   2    7010.9     970.5     319.8
 -10  -5   3    1546.4     951.9     200.9
 -10  -5   4   11192.1    2112.1     300.3
 -10  -5   4   10856.2    2112.1     306.5
 -10  -5   4    8404.9    2112.1     421.1
 -10  -5   5     778.0     494.2      64.8
 -10  -5   5     738.2     494.2     138.8
 -10  -5   6   10711.5    4515.4     379.2
 -10  -5   6    9508.2    4515.4     397.5
 -10  -5   7    1430.9    1900.6     105.4
 -10  -5   7     892.8    1900.6     160.4
 -10  -5   8    5564.7    1639.4     246.4
 -10  -5   8    4789.2    1639.4     264.3
 -10  -5   9     294.4     313.7      88.6
 -10  -5  10    2130.9     770.7     150.1
 -10  -5  11     386.6     197.1     108.6
 -10  -5  13     351.9     260.7     139.4
 -10  -5  15    1153.1     608.0     163.0
 -10  -5  17     649.9      91.5     177.6
 -10  -4  -5    1456.4     339.0     218.6
 -10  -4  -3    2607.6    3853.1     242.4
 -10  -4  -1    2817.2    1189.7     235.6
 -10  -4   1    2011.1    1189.7     219.9
 -10  -4   2     322.5     151.3     186.3
 -10  -4   3    2902.7    3853.1     194.6
 -10  -4   5    2015.8     339.0     199.3
 -10  -4   5    2166.8     339.0     100.9
 -10  -4   5    2138.1     339.0      85.9
 -10  -4   9     309.7    1598.0      86.3
 -10  -4  10     180.0      11.6      94.2
 -10  -4  11     231.0      72.1     108.2
 -10  -4  13     718.7      23.9     135.6
 -10  -4  14     647.3     422.0     153.6
 -10  -4  15     153.4      66.2      97.8
 -10  -4  16     271.0      98.5     163.1
 -10  -4  18     373.5     421.3     141.6
 -10  -3  -7     225.5     754.5     133.3
 -10  -3  -6    3636.3     981.9     230.3
 -10  -3  -5    3755.5    6127.4     246.7
 -10  -3  -4    6173.3     170.3     324.4
 -10  -3  -3    2032.0    4192.5     223.3
 -10  -3   0    9807.4    1252.3     526.4
 -10  -3   1     593.3     170.5     197.4
 -10  -3   3    2234.6    4192.5     241.5
 -10  -3   4    7489.8     170.3     366.2
 -10  -3   5    4407.8    6127.4     164.5
 -10  -3   5    4292.1    6127.4     138.6
 -10  -3   5    3337.7    6127.4     277.3
 -10  -3   6    4191.3     981.9     143.7
 -10  -3   6    3768.2     981.9     167.9
 -10  -3   6    3873.5     981.9     231.3
 -10  -3   7     446.6     754.5     146.1
 -10  -3   7     539.3     754.5      68.3
 -10  -3   7     673.8     754.5      69.7
 -10  -3   8    3784.1    2353.0     187.3
 -10  -3  10     159.2     131.7      99.6
 -10  -3  11     629.0    1328.7     121.7
 -10  -3  13    1084.0    1528.4     141.0
 -10  -3  15    1630.7    1465.0     181.3
 -10  -3  17    1135.6    1468.4     142.6
 -10  -3  18     416.6     104.9     171.7
 -10  -2  -8    3479.3    4214.1     237.4
 -10  -2  -6    5079.2    7522.8     308.9
 -10  -2  -5    1116.6     527.6     150.0
 -10  -2  -4    3340.7    5637.7     259.5
 -10  -2  -3     321.6     318.7     127.7
 -10  -2  -2    2552.5    2760.7     221.6
 -10  -2  -1    2557.7    1963.3     185.3
 -10  -2   1    2602.3    1963.3     205.3
 -10  -2   2    1974.3    2760.7     181.1
 -10  -2   4    4435.3    5637.7     154.7
 -10  -2   4    4612.3    5637.7     133.2
 -10  -2   4    3385.6    5637.7     276.3
 -10  -2   5    1859.1     527.6      97.9
 -10  -2   5    1657.9     527.6     168.1
 -10  -2   5    1879.2     527.6      80.5
 -10  -2   6    4984.0    7522.8     218.6
 -10  -2   6    4425.0    7522.8     264.3
 -10  -2   6    5400.4    7522.8     182.0
 -10  -2   7     632.9     231.2      75.3
 -10  -2   7     648.6     231.2      82.8
 -10  -2   8    3717.7    4214.1     188.8
 -10  -2   8    3686.3    4214.1     159.8
 -10  -2   9     312.4     104.8      93.0
 -10  -2   9     190.6     104.8      75.5
 -10  -2  10    2408.6    2168.2     162.1
 -10  -2  12     187.0     335.5     117.9
 -10  -2  15     399.9      17.2     150.7
 -10  -1 -13    2498.1     563.4     126.4
 -10  -1 -12    1365.3     676.5      93.4
 -10  -1  -9     673.8     943.3     143.3
 -10  -1  -8    1814.8    1724.3     160.5
 -10  -1  -7    1564.7    2404.9     230.7
 -10  -1  -6    4507.7    5780.7     325.7
 -10  -1  -5    3614.6    3693.1     242.0
 -10  -1  -4    3409.7    2373.5     226.0
 -10  -1  -3    3812.7    4328.6     267.7
 -10  -1  -2    1799.5    2743.3     212.3
 -10  -1  -1    1015.5    2317.8     144.7
 -10  -1   0    5024.1    1854.0     285.3
 -10  -1   1    1068.8    2317.8     190.6
 -10  -1   3    4101.6    4328.6     274.3
 -10  -1   4    4566.8    2373.5     177.9
 -10  -1   4    5164.1    2373.5     144.6
 -10  -1   4    3519.0    2373.5     290.8
 -10  -1   5    4315.8    3693.1     152.6
 -10  -1   5    4161.3    3693.1     166.5
 -10  -1   5    3752.4    3693.1     240.3
 -10  -1   6    4857.3    5780.7     212.2
 -10  -1   6    4377.0    5780.7     259.5
 -10  -1   6    5419.4    5780.7     182.4
 -10  -1   7    1888.1    2404.9     100.9
 -10  -1   7    1624.5    2404.9     106.1
 -10  -1   8    2210.2    1724.3     121.3
 -10  -1   8    1799.5    1724.3     124.8
 -10  -1   9     667.1     943.3      88.0
 -10  -1   9     768.0     943.3     104.4
 -10  -1  10    1843.5    1595.0     146.2
 -10  -1  10    1988.1    1595.0     124.3
 -10  -1  11     193.4     105.8      96.9
 -10  -1  12    1266.1     676.5     119.4
 -10  -1  12    1114.8     676.5     106.8
 -10  -1  13    1832.5     563.4     123.7
 -10  -1  13    2069.4     563.4     147.9
 -10  -1  14     340.4     762.4     102.8
 -10  -1  15    3516.0    2014.2     247.9
 -10  -1  16     523.8     145.0     166.5
 -10  -1  17    2749.1    2030.0     219.2
 -10  -1  18     563.5     428.5     182.5
 -10   0 -12    2875.0    5386.5     141.1
 -10   0 -10     585.8    1364.6     203.6
 -10   0 -10     899.0    1364.6      68.1
 -10   0  -6     954.0      84.2     153.0
 -10   0  -4     780.9     617.3     186.0
 -10   0  -2    1969.7    2151.4     153.5
 -10   0   2    1687.4    2151.4     165.4
 -10   0   4     574.6     617.3      59.4
 -10   0   4     742.5     617.3     175.8
 -10   0   4     685.9     617.3      48.7
 -10   0   6    1065.4      84.2      89.3
 -10   0   6    1084.0      84.2      76.5
 -10   0  10     617.4    1364.6      97.5
 -10   0  10     527.4    1364.6     105.5
 -10   0  12    3066.2    5386.5     185.7
 -10   0  12    2591.8    5386.5     152.4
 -10   0  14    2474.9    3383.7     177.1
 -10   0  14    3299.1    3383.7     219.3
 -10   0  18    1186.6     177.4     197.3
 -10   1 -13    2278.7     563.4     130.6
 -10   1 -12    1269.8     676.5     163.7
 -10   1 -12    1050.3     676.5      95.3
 -10   1 -11     358.7     105.8      72.3
 -10   1 -10    1897.1    1595.0     103.4
 -10   1 -10    1679.0    1595.0     175.5
 -10   1  -9     865.3     943.3      65.3
 -10   1  -9     710.5     943.3     229.7
 -10   1  -8    1589.3    1724.3     253.1
 -10   1  -8    2259.0    1724.3      88.3
 -10   1  -7    1530.2    2404.9     216.0
 -10   1  -7    2154.8    2404.9      71.9
 -10   1  -6    5212.4    5780.7     309.2
 -10   1  -5    4261.7    3693.1     269.5
 -10   1  -4    3825.4    2373.5     268.1
 -10   1  -3    3967.2    4328.6     227.5
 -10   1  -2    2421.3    2743.3     220.9
 -10   1  -1    1126.9    2317.8     147.3
 -10   1   0    5841.4    1854.0     299.8
 -10   1   1     775.2    2317.8     139.4
 -10   1   2    2610.2    2743.3      92.3
 -10   1   2    2076.5    2743.3     214.0
 -10   1   2    2428.9    2743.3      94.1
 -10   1   3    4929.5    4328.6     163.0
 -10   1   3    5009.5    4328.6     171.7
 -10   1   3    3630.1    4328.6     236.3
 -10   1   4    4480.1    2373.5     152.0
 -10   1   4    4332.8    2373.5     166.4
 -10   1   4    3032.0    2373.5     281.3
 -10   1   5    4487.0    3693.1     169.4
 -10   1   5    4309.0    3693.1     179.5
 -10   1   6    4476.6    5780.7     207.2
 -10   1   6    5049.8    5780.7     190.7
 -10   1   7    1668.4    2404.9     105.4
 -10   1   7    1749.5    2404.9     105.8
 -10   1   8    1834.7    1724.3     110.5
 -10   1   8    2140.5    1724.3     133.7
 -10   1   9     859.2     943.3     105.9
 -10   1   9     766.6     943.3      91.4
 -10   1  10    1919.6    1595.0     124.4
 -10   1  10    1542.3    1595.0     129.7
 -10   1  11     198.5     105.8      94.5
 -10   1  11     203.6     105.8     108.2
 -10   1  12    1319.9     676.5     136.9
 -10   1  12    1233.3     676.5     126.9
 -10   1  13    1990.4     563.4     163.5
 -10   1  13    1944.6     563.4     136.5
 -10   1  14     361.6     762.4     141.3
 -10   1  14     541.7     762.4     135.7
 -10   1  15    4151.3    2014.2     259.4
 -10   1  15    3248.9    2014.2     247.1
 -10   1  16     406.1     145.0     149.8
 -10   1  17    2660.5    2030.0     234.2
 -10   1  18     339.4     428.5     129.3
 -10   2 -13     131.8      70.7      81.8
 -10   2 -12     176.6     335.5      74.7
 -10   2 -10    2396.0    2168.2     126.3
 -10   2 -10    1974.3    2168.2     277.5
 -10   2  -9     420.8     104.8      64.6
 -10   2  -8    3651.9    4214.1     212.1
 -10   2  -8    4138.0    4214.1     159.3
 -10   2  -7     841.2     231.2      53.9
 -10   2  -7     602.2     231.2     130.4
 -10   2  -6    4346.4    7522.8     265.4
 -10   2  -6    5817.7    7522.8     185.0
 -10   2  -5    1906.1     527.6      72.1
 -10   2  -5    1266.1     527.6     198.3
 -10   2  -4    4234.8    5637.7     261.9
 -10   2  -3     509.8     318.7     170.1
 -10   2  -2    2224.8    2760.7     158.2
 -10   2  -1    3170.0    1963.2     107.5
 -10   2  -1    3248.9    1963.2     100.0
 -10   2  -1    3037.7    1963.2     227.5
 -10   2   0    3190.3    3075.6     104.9
 -10   2   0    3187.4    3075.6     116.5
 -10   2   0    2300.9    3075.6     173.3
 -10   2   1    3382.6    1963.3     222.1
 -10   2   1    3003.7    1963.3     116.0
 -10   2   1    2836.4    1963.3     104.4
 -10   2   2    1999.6    2760.7     175.4
 -10   2   2    2539.5    2760.7     106.6
 -10   2   2    2706.0    2760.7     107.4
 -10   2   4    3705.1    5637.7     160.2
 -10   2   4    4068.6    5637.7     151.4
 -10   2   5    1651.6     527.6      98.6
 -10   2   5    1626.5     527.6      99.9
 -10   2   6    5276.0    7522.8     209.9
 -10   2   6    4882.5    7522.8     216.4
 -10   2   7     669.8     231.2      92.2
 -10   2   7     563.5     231.2      74.7
 -10   2   8    3313.9    4214.1     151.5
 -10   2   8    3346.7    4214.1     170.2
 -10   2   9     285.6     104.8      90.7
 -10   2   9     196.3     104.8      87.5
 -10   2  10    2159.6    2168.2     160.7
 -10   2  10    2498.1    2168.2     152.2
 -10   2  12     161.2     335.5      82.5
 -10   2  12     375.5     335.5     116.0
 -10   2  14     251.8       5.2     131.8
 -10   2  16     493.6      66.6     157.1
 -10   2  17     385.6      98.1     166.2
 -10   3 -15    1666.3    1465.0     219.1
 -10   3 -13    1004.0    1528.4     125.9
 -10   3 -13    1269.8    1528.4     193.1
 -10   3 -12     343.2     177.7     173.1
 -10   3 -12     124.3     177.7      81.1
 -10   3 -11     850.2    1328.8      88.8
 -10   3 -10     240.5     131.7      71.2
 -10   3  -9     128.3     567.3      59.0
 -10   3  -8    3234.2    2353.0     205.4
 -10   3  -8    4181.3    2353.0     170.2
 -10   3  -7     314.2     754.5     117.1
 -10   3  -7     427.2     754.5      62.9
 -10   3  -6    4055.4     981.9     174.2
 -10   3  -6    3302.1     981.9     204.6
 -10   3  -5    4016.1    6127.4     170.1
 -10   3  -5    3275.4    6127.4     218.6
 -10   3  -4    7171.7     170.3     358.4
 -10   3  -4    6796.5     170.3     259.5
 -10   3  -3    2563.0    4192.5     235.1
 -10   3  -3    3161.3    4192.5     110.3
 -10   3  -3    2681.9    4192.5     125.6
 -10   3  -1     414.5     170.5      44.1
 -10   3  -1     491.3     170.5      50.3
 -10   3   0   12708.9    1252.3     366.5
 -10   3   0    9427.9    1252.3     435.9
 -10   3   0   12546.5    1252.3     404.6
 -10   3   1     388.6     170.5      50.9
 -10   3   1     314.2     170.5     177.5
 -10   3   1     307.0     170.5      54.2
 -10   3   3    2482.6    4192.5     118.3
 -10   3   3    2439.1    4192.5     117.2
 -10   3   4    6805.0     170.3     251.2
 -10   3   4    6665.3     170.3     265.4
 -10   3   5    3777.7    6127.4     161.8
 -10   3   5    3683.1    6127.4     169.1
 -10   3   6    3838.2     981.9     175.8
 -10   3   6    4039.0     981.9     164.0
 -10   3   7     297.1     754.5      83.6
 -10   3   7     432.5     754.5      79.4
 -10   3   8    4148.0    2353.0     189.4
 -10   3   8    4019.3    2353.0     202.8
 -10   3  10     165.1     131.6     104.8
 -10   3  10     233.3     131.6      99.3
 -10   3  11     829.2    1328.8     120.4
 -10   3  11     669.8    1328.8     118.9
 -10   3  12     219.4     177.7     109.3
 -10   3  13     841.2    1528.4     103.3
 -10   3  13    1050.3    1528.4     142.2
 -10   3  15    1579.0    1465.0     172.3
 -10   3  17    1020.4    1468.4     136.8
 -10   3  18     201.4     104.9     117.9
 -10   4 -18     707.7     421.3     192.2
 -10   4 -16     647.3      98.5     189.1
 -10   4 -14     623.9     422.0     180.5
 -10   4 -13     195.6      23.9     123.4
 -10   4 -13     271.0      23.9     121.5
 -10   4  -7     287.4      98.5      67.4
 -10   4  -6     163.1     431.8      65.3
 -10   4  -5    1940.0     339.0     118.2
 -10   4  -5    1782.0     339.0     187.4
 -10   4  -4     110.8       1.0      63.6
 -10   4  -3    3046.3    3853.1     125.3
 -10   4  -3    2795.3    3853.1     169.2
 -10   4  -2     283.0     151.3      60.8
 -10   4  -2     173.9     151.3      63.3
 -10   4  -1    2375.8    1189.7     110.7
 -10   4  -1    2215.1    1189.7     102.0
 -10   4  -1    2557.7    1189.7     201.0
 -10   4   1    2138.1    1189.8     116.9
 -10   4   1    2205.4    1189.8     109.1
 -10   4   1    1836.9    1189.8     163.7
 -10   4   2     133.6     151.3      72.8
 -10   4   2     298.9     151.3      73.2
 -10   4   3    3436.9    3853.1     154.3
 -10   4   3    3126.5    3853.1     138.5
 -10   4   4      92.1       1.0      59.9
 -10   4   5    1812.6     339.0     114.3
 -10   4   5    1715.1     339.0     111.1
 -10   4   7     112.5      98.5      58.6
 -10   4   9     260.9    1598.0      99.2
 -10   4   9     265.9    1598.0      65.6
 -10   4  10     192.0      11.6     101.5
 -10   4  11     212.5      72.1     108.3
 -10   4  11     230.2      72.1     110.4
 -10   4  13     234.9      23.9     135.3
 -10   4  14     600.9     422.0     144.2
 -10   4  14     340.4     422.0     139.0
 -10   4  15     318.8      66.2     149.3
 -10   4  16     230.2      98.6     115.1
 -10   5 -15    1468.2     608.0     183.9
 -10   5 -14     353.8     109.1     112.6
 -10   5 -13     394.8     260.7     173.3
 -10   5 -11     268.5     197.1     159.0
 -10   5 -11     184.2     197.1      92.5
 -10   5 -10    2142.8     770.7     164.8
 -10   5 -10    1823.6     770.7     138.8
 -10   5  -9     348.0     313.7     153.1
 -10   5  -8    5031.5    1639.4     216.0
 -10   5  -8    4864.5    1639.4     284.3
 -10   5  -7    1436.8    1900.6     176.1
 -10   5  -7    1215.2    1900.6     111.5
 -10   5  -6   10340.9    4515.4     398.8
 -10   5  -6    9563.6    4515.4     403.7
 -10   5  -5     631.6     494.2      79.1
 -10   5  -5     421.9     494.2     160.1
 -10   5  -4    7998.4    2112.1     383.1
 -10   5  -4    8457.1    2112.1     360.7
 -10   5  -3    1057.0     951.9     132.5
 -10   5  -3    1191.9     951.9      96.2
 -10   5  -2    7489.8     970.5     348.4
 -10   5  -2    7778.4     970.5     286.7
 -10   5  -1     201.4       4.3      59.3
 -10   5  -1     351.9       4.3     161.7
 -10   5   0     285.6     703.1      64.5
 -10   5   0     330.0     703.1      71.2
 -10   5   1     154.7       4.3      79.6
 -10   5   1     114.1       4.3      74.4
 -10   5   2    7746.5     970.5     304.3
 -10   5   2    8216.8     970.5     308.7
 -10   5   3    1113.1     951.9      89.5
 -10   5   3    1005.7     951.9      86.7
 -10   5   4   10059.4    2112.1     352.0
 -10   5   4    9372.8    2112.1     364.7
 -10   5   5     766.6     494.2      95.7
 -10   5   5     495.9     494.2      86.2
 -10   5   6    8850.7    4515.4     354.4
 -10   5   6    9468.0    4515.4     346.5
 -10   5   7    1290.1    1900.6     118.6
 -10   5   7    1405.6    1900.6     118.0
 -10   5   8    4221.4    1639.4     197.8
 -10   5   8    4539.0    1639.4     191.2
 -10   5  10    1753.8     770.7     110.2
 -10   5  10    2102.4     770.7     156.2
 -10   5  11     485.6     197.1     117.1
 -10   5  11     428.2     197.1     123.9
 -10   5  15    1316.2     608.0     164.8
 -10   5  17     502.8      91.4     157.4
 -10   6 -17    1040.3     511.7     154.8
 -10   6 -16     448.8     679.3     164.0
 -10   6 -15     830.7    1170.2     169.6
 -10   6 -12     623.9    1016.3     162.4
 -10   6 -12     558.6    1016.3     120.8
 -10   6 -10    1078.9     648.0     125.4
 -10   6 -10    1038.7     648.0     159.7
 -10   6  -9     285.6       0.1     157.0
 -10   6  -9     497.0       0.1      98.9
 -10   6  -8     523.8      16.6     100.4
 -10   6  -8     695.4      16.6     144.3
 -10   6  -7    1197.3     258.1     108.9
 -10   6  -7    1282.7     258.1     179.3
 -10   6  -5    1825.9    1169.9     180.8
 -10   6  -5    1593.4    1169.9     117.4
 -10   6  -4     836.7     370.6     155.2
 -10   6  -4     746.7     370.6     100.1
 -10   6  -3    2547.3    2205.5     140.6
 -10   6  -3    2552.5    2205.5     206.0
 -10   6   1     359.7     568.3      79.3
 -10   6   1     302.5     568.3      80.8
 -10   6   3    2261.5    2205.5     132.5
 -10   6   3    2428.9    2205.5     134.8
 -10   6   4     579.6     370.6      94.4
 -10   6   4     707.7     370.6     100.2
 -10   6   5    1700.2    1169.9     136.2
 -10   6   5    1331.2    1169.9     116.7
 -10   6   6     356.8      28.4      98.4
 -10   6   6     242.1      28.4      72.3
 -10   6   7    1211.6     258.1     115.0
 -10   6   7    1204.5     258.1     111.0
 -10   6   8     657.8      16.6     112.5
 -10   6   8     482.2      16.6     103.1
 -10   6   9     609.8       0.1     121.1
 -10   6   9     263.4       0.1      85.4
 -10   6  10    1077.3     648.0      99.9
 -10   6  10    1384.4     648.0     138.3
 -10   6  12     562.3    1016.4     137.1
 -10   6  12     652.6    1016.4     130.5
 -10   6  15     317.9    1170.2     104.9
 -10   6  17     631.6     511.7     176.4
 -10   7 -16     230.2       2.1     131.5
 -10   7 -15     322.5       5.4     137.2
 -10   7 -13     209.5    1223.1     133.0
 -10   7 -10    1268.0     990.3     128.6
 -10   7 -10    1271.6     990.3     136.2
 -10   7  -9     195.6     901.0     107.5
 -10   7  -8    8035.3    8018.1     346.9
 -10   7  -8    5924.5    8018.1     286.0
 -10   7  -6    9437.9    5827.1     386.0
 -10   7  -6    7660.5    5827.1     334.2
 -10   7  -5     243.7     397.7      96.7
 -10   7  -5     429.3     397.7     148.6
 -10   7  -4    7176.1    6659.0     341.0
 -10   7  -4    7869.7    6659.0     329.6
 -10   7  -2    5916.5    2992.4     254.0
 -10   7   0    2126.1    2173.9     126.1
 -10   7   1     305.2     165.7      96.5
 -10   7   2    5499.4    2992.4     248.8
 -10   7   2    5306.0    2992.4     244.3
 -10   7   4    7665.0    6659.0     302.7
 -10   7   4    7966.1    6659.0     317.8
 -10   7   5     200.7     397.7      70.9
 -10   7   6   10189.2    5827.1     406.3
 -10   7   6    7489.8    5827.1     317.1
 -10   7   8    6344.8    8018.1     275.4
 -10   7   8    6963.5    8018.1     271.3
 -10   7   9     405.1     901.0     119.4
 -10   7   9     184.9     901.0     118.6
 -10   7  10    1235.1     990.3     146.9
 -10   7  10    1472.2     990.3     158.4
 -10   7  12     254.3     232.1     130.0
 -10   7  13     379.5    1223.1     144.8
 -10   8 -16     920.8    1256.8     137.8
 -10   8 -14     277.8     250.3     122.2
 -10   8 -12    1773.3    2380.0     165.2
 -10   8 -10     193.4     354.5     124.9
 -10   8  -8     301.6    2530.3      98.6
 -10   8  -8     441.2    2530.3     113.8
 -10   8  -7     398.9     233.6     143.3
 -10   8  -7     249.4     233.6     109.2
 -10   8  -6     415.5     709.5     144.1
 -10   8  -6     224.7     709.5     111.4
 -10   8  -5     512.1     454.5     109.8
 -10   8  -4    2908.3    4631.6     161.4
 -10   8  -3     310.6     231.7     102.8
 -10   8  -2    3531.3    2300.5     193.2
 -10   8  -1     240.5     485.5      72.0
 -10   8   0    6452.1    6115.9     265.3
 -10   8   1     375.5     485.5      91.0
 -10   8   2    3870.2    2300.5     199.1
 -10   8   2    3049.1    2300.5     173.8
 -10   8   3     287.4     231.7     112.0
 -10   8   4    2869.5    4631.6     154.8
 -10   8   4    3266.6    4631.6     179.9
 -10   8   5     473.2     454.5     119.0
 -10   8   5     649.9     454.5     125.0
 -10   8   6     514.4     709.5     118.2
 -10   8   6     679.2     709.5     119.7
 -10   8   7     296.2     233.6      93.3
 -10   8   7     366.6     233.6     113.6
 -10   8   8     409.2    2530.3     128.4
 -10   8   8     589.6    2530.3     120.3
 -10   8   9     189.1     323.8      90.1
 -10   8  12    2171.6    2380.0     190.0
 -10   8  14     382.5     250.3     153.4
 -10   8  16    1240.5    1256.8     181.8
 -10   9 -14     863.8    1947.8     124.4
 -10   9 -12     847.2     932.6     124.7
 -10   9 -11     375.5     800.2     125.0
 -10   9 -11     468.7     800.2     146.4
 -10   9 -10     267.6     136.9     139.3
 -10   9 -10     216.3     136.9     126.8
 -10   9  -8     256.8      34.5     128.2
 -10   9  -7     253.5     297.1      91.2
 -10   9  -6     779.5     630.9     132.6
 -10   9   0     147.1     216.5      77.0
 -10   9   1     294.4     530.5     108.9
 -10   9   5     199.2      89.0     116.5
 -10   9   6     905.2     630.9     102.5
 -10   9   6    1195.5     630.9     144.5
 -10   9   7     301.6     297.1     132.6
 -10   9  11     548.9     800.2     164.4
 -10   9  12    1191.9     932.6     183.5
 -10   9  14    1397.9    1947.8     144.7
 -10  10 -12     256.8     350.9     107.5
 -10  10  -8    2383.3    3390.6     204.1
 -10  10  -7     202.9     153.4      94.8
 -10  10  -6    1872.5    2773.1     158.5
 -10  10  -4     501.6     971.7     130.6
 -10  10   0     148.3     139.3      86.1
 -10  10   2     392.7     394.2     121.7
 -10  10   4    1067.1     971.7     155.1
 -10  10   4     548.9     971.7     127.0
 -10  10   5     227.1     236.3     146.2
 -10  10   6    1492.1    2773.1     151.5
 -10  10   6    1538.3    2773.1     161.9
 -10  10   7     191.3     153.4      91.4
 -10  10   8    2930.6    3390.6     220.7
 -10  10   9     255.1      46.4     146.7
 -10  10  10     653.9     148.9     167.6
 -10  10  12     490.1     350.9     169.1
 -10  11  -6     331.9    1428.9      97.8
 -10  11  -4     462.0    3119.7     136.4
 -10  11  -1     134.2       9.2      88.5
 -10  11   2     265.9    1501.1     133.0
 -10  11   4     625.2    3119.7     147.1
 -10  11   4     994.2    3119.7     166.0
 -10  11   5     291.8     233.7     140.2
 -10  11   5     323.5     233.7     146.6
 -10  11   6    1528.2    1428.9     173.5
 -10  11   8     408.2     524.1     173.1
 -10  11   9     479.9     423.0     170.7
 -10  12  -2     981.3    1133.7     153.6
 -10  12   0     703.6     411.4     146.5
 -10  12   4     495.9      62.0     175.8
 -10  12   6     288.3      49.6     124.4
 -10  13   4     513.3       5.0     188.2
 -10  13   5     448.8     941.4     204.4
 -10  13   6     218.6       8.2     133.5
 -10  13   9     503.9      97.6     193.5
  -9 -16   2     325.3      28.9     179.6
  -9 -16   3     305.2       2.8     136.1
  -9 -16   4     224.7      17.6     137.7
  -9 -15   2     265.9      68.9     117.8
  -9 -15   4     369.5       4.8     172.6
  -9 -15   4     411.3       4.8     136.1
  -9 -14  -3    4994.9    4465.7     248.0
  -9 -14  -2     302.5     160.1      96.0
  -9 -14  -1    5568.5    5365.8     285.0
  -9 -14  -1    4864.5    5365.8     305.9
  -9 -14   1    5692.4    5365.8     288.1
  -9 -14   1    4707.4    5365.8     343.5
  -9 -14   2     230.2     160.1     101.0
  -9 -14   3    4366.8    4465.7     272.8
  -9 -14   3    4349.8    4465.7     245.1
  -9 -14   4     196.3     495.2     121.5
  -9 -14   5    4255.0    3743.7     286.1
  -9 -14   5    3558.9    3743.7     230.9
  -9 -14   7    3433.8    5379.5     226.8
  -9 -14   7    3537.4    5379.5     221.0
  -9 -14   9    2451.9    2347.7     207.0
  -9 -14   9    1935.5    2347.7     163.5
  -9 -14  10     883.6    1375.5     170.3
  -9 -14  10    1060.4    1375.5     176.5
  -9 -14  11    1401.8    1290.4     189.4
  -9 -13  -2     217.1       6.3      80.6
  -9 -13   2     358.7       6.3      98.7
  -9 -13   2     260.9       6.3     125.9
  -9 -13   3     355.8      19.8     100.3
  -9 -13   4     218.6     177.7     100.0
  -9 -13   6     205.8     399.6     120.7
  -9 -13   8     302.5     131.8     123.9
  -9 -13   9     222.4      53.2     143.9
  -9 -13  10     384.6     427.4     168.0
  -9 -13  10     451.0     427.4     147.9
  -9 -13  11     324.4      84.1     164.5
  -9 -13  12     433.6     339.0     165.5
  -9 -12  -2     568.4    1080.5      78.7
  -9 -12  -1     351.9       9.4     136.5
  -9 -12  -1     397.8       9.4      87.5
  -9 -12   1     676.5       9.4     179.9
  -9 -12   1     446.6       9.4      78.5
  -9 -12   2     778.0    1080.5     208.7
  -9 -12   2     594.6    1080.5      93.1
  -9 -12   3     557.4      61.4     180.3
  -9 -12   4     547.7     597.5     107.5
  -9 -12   4     652.6     597.5     174.0
  -9 -12   7     324.4     167.3     120.8
  -9 -12   8     410.3     243.2     130.7
  -9 -12   8     383.6     243.2     171.8
  -9 -12  10     520.3     522.9     143.6
  -9 -12  10     398.9     522.9     161.8
  -9 -12  12     181.4     572.0     108.4
  -9 -11   3     960.4     124.2     185.5
  -9 -11   3     922.4     124.2      97.2
  -9 -11   5    1101.1     145.0     131.9
  -9 -11   5    1133.9     145.0     118.2
  -9 -11   6     303.4     858.3      94.4
  -9 -11   7    1546.4     600.4     186.7
  -9 -11   7    1872.5     600.4     142.9
  -9 -11   8     455.4     505.4     120.0
  -9 -11   8     587.1     505.4     113.8
  -9 -11   9     791.0     185.3     172.7
  -9 -11   9    1209.8     185.3     140.0
  -9 -11  10     684.6     294.8     137.7
  -9 -11  10     623.9     294.8     128.9
  -9 -11  11     351.9      33.7     155.9
  -9 -11  12     606.0     318.4     148.6
  -9 -11  14     350.9     345.1     174.0
  -9 -10  -1    8807.1    6909.0     305.1
  -9 -10  -1    7837.7    6909.0     338.1
  -9 -10   1    8170.1    6909.0     363.8
  -9 -10   1    8619.2    6909.0     297.0
  -9 -10   2    1038.7    1743.5      93.1
  -9 -10   2    1023.7    1743.5     147.0
  -9 -10   3    4760.7    4854.4     195.8
  -9 -10   3    4292.1    4854.4     226.5
  -9 -10   4     851.7     714.9     102.4
  -9 -10   4     838.2     714.9     189.7
  -9 -10   5    1253.3    2306.8     107.8
  -9 -10   5    1401.8    2306.8     191.3
  -9 -10   6     352.9     417.3      93.1
  -9 -10   7     760.9    1048.1     138.1
  -9 -10   7     716.0    1048.1     110.5
  -9 -10   9     201.4      40.9     123.8
  -9 -10   9     189.9      40.9     116.6
  -9 -10  11    1158.3    1104.0     163.3
  -9 -10  12     433.6     145.5     141.8
  -9 -10  13     973.2     467.6     178.7
  -9 -10  14     226.3     310.7     114.1
  -9 -10  16     482.2     555.8     194.9
  -9  -9  -1      90.7     187.7      47.7
  -9  -9  -1     632.9     187.7     175.3
  -9  -9   1      97.7     187.7      45.4
  -9  -9   1     186.3     187.7     116.9
  -9  -9   3     234.9     146.4     126.6
  -9  -9   3     114.1     146.4      68.9
  -9  -9   4     317.0    1392.2      66.2
  -9  -9   4     409.2    1392.2     126.3
  -9  -9   5    1325.6     180.4      99.6
  -9  -9   5    1161.9     180.4     142.5
  -9  -9   7    2176.4      55.3     223.9
  -9  -9   7    1962.8      55.3     137.2
  -9  -9   8     743.9    1058.4     116.8
  -9  -9   8     297.1    1058.4     118.3
  -9  -9   9     963.6     225.5     123.3
  -9  -9   9     963.6     225.5     177.8
  -9  -9  10     545.3     358.6     130.2
  -9  -9  11    1208.0     219.1     150.7
  -9  -9  13     315.2     280.9     146.6
  -9  -8  -1    6980.7   11704.6     388.1
  -9  -8   1    6552.0   11704.6     350.9
  -9  -8   1    7601.9   11704.6     256.5
  -9  -8   2     394.8      60.8     177.4
  -9  -8   3    4019.3    6340.4     166.9
  -9  -8   3    3915.3    6340.4     248.6
  -9  -8   4    1546.4    2570.9     109.6
  -9  -8   4    1065.4    2570.9     144.9
  -9  -8   7     278.7     335.9      94.8
  -9  -8   9     206.6     174.9      72.7
  -9  -8  11     888.2    1764.4     144.6
  -9  -8  13     821.8     660.1     158.3
  -9  -7   1     162.5     323.8      31.6
  -9  -7   2     144.0     255.3      36.5
  -9  -7   4    3382.6    3112.6     213.1
  -9  -7   4    3540.5    3112.6     165.8
  -9  -7   5     506.3     135.8     119.6
  -9  -7   5     545.3     135.8      78.3
  -9  -7   6    2333.2     852.8     214.4
  -9  -7   6    2689.9     852.8     141.9
  -9  -7   7    1801.7      33.4     124.9
  -9  -7   7    1901.6      33.4     198.0
  -9  -7   8    1546.4     229.5     123.8
  -9  -7   8    1151.3     229.5     150.6
  -9  -7  10     717.4     482.4     125.8
  -9  -7  11     465.3       2.4     128.0
  -9  -7  12     763.7     263.4     134.1
  -9  -7  13     578.3     442.3     111.7
  -9  -7  14     804.2     944.1     171.2
  -9  -7  16     397.8      21.7     178.1
  -9  -7  17     205.1     134.2     123.4
  -9  -7  18    2428.9    1614.0     244.2
  -9  -6  -3    3216.6     575.4     260.5
  -9  -6  -1     660.5      25.4     262.6
  -9  -6   1     572.1      25.4     129.6
  -9  -6   2      92.6     290.4      27.3
  -9  -6   3    3106.4     575.4     207.1
  -9  -6   3    3892.8     575.4     138.5
  -9  -6   4     270.2     320.8     171.3
  -9  -6   5    7579.4    4625.4     350.4
  -9  -6   5    7440.8    4625.4     267.1
  -9  -6   6    1516.1    1793.2     198.9
  -9  -6   6    1618.2    1793.2     112.1
  -9  -6   7   17080.6   10117.6     674.5
  -9  -6   7   20715.8   10117.6     713.1
  -9  -6   8     713.2     644.0      99.2
  -9  -6   8     989.4     644.0     141.2
  -9  -6   9    6728.6    4930.2     300.6
  -9  -6  10    2482.6    1084.2     156.9
  -9  -6  11    4532.0    3582.5     239.7
  -9  -6  12     588.3     986.4     125.2
  -9  -6  13    1472.2     570.7     164.3
  -9  -6  14     298.0    1457.3     110.5
  -9  -6  15     706.3     703.4     160.5
  -9  -6  16     421.9     397.3     182.3
  -9  -6  17    3049.1    2348.4     219.4
  -9  -6  19    3705.1    2694.1     304.7
  -9  -5  -3     200.7     909.1     125.7
  -9  -5  -2    4817.8    4122.9     265.1
  -9  -5  -1     272.7     229.0     132.1
  -9  -5   2    4629.8    4122.9     270.4
  -9  -5   3     126.0     909.1      28.4
  -9  -5   4     444.4     206.6     165.4
  -9  -5   4     585.8     206.6      53.7
  -9  -5   5     357.7     450.6     131.8
  -9  -5   6    3717.7    1313.4     166.8
  -9  -5   6    3129.4    1313.4     207.9
  -9  -5   7     179.3     926.6      76.7
  -9  -5   8    1436.8     470.2     136.9
  -9  -5   8    1482.1     470.2     200.7
  -9  -5   9     528.6     351.3     100.8
  -9  -5  11     612.3     279.4     117.5
  -9  -5  14     304.3     295.0     141.3
  -9  -5  16    1488.1    1484.5     179.2
  -9  -5  17     230.2     451.2     124.5
  -9  -5  18    1238.7     178.1     201.6
  -9  -4  -3    2647.2   11072.4     225.7
  -9  -4  -2     294.4     783.0     120.4
  -9  -4  -1   13548.5   25311.3     528.6
  -9  -4   1   11384.0   25311.3     484.5
  -9  -4   2     590.8     783.0     171.8
  -9  -4   3    2822.7   11072.4     227.6
  -9  -4   3    3589.8   11072.4     111.3
  -9  -4   3    3711.4   11072.4     103.7
  -9  -4   4     277.0     114.1     166.6
  -9  -4   4      71.6     114.1      37.1
  -9  -4   5     200.7    3894.7      55.6
  -9  -4   5     293.5    3894.7     168.9
  -9  -4   6     510.9    1158.2      74.7
  -9  -4   6     672.5    1158.2     176.7
  -9  -4   8    4394.1    3517.4     225.8
  -9  -4   8    4042.3    3517.4     246.1
  -9  -4  10    2911.1    3004.8     186.6
  -9  -4  11     426.1    2478.9     119.3
  -9  -4  12    2727.5    3518.8     177.9
  -9  -4  13    2244.3    4810.4     183.4
  -9  -4  14     585.8     950.1     147.4
  -9  -4  18     448.8       3.6     184.8
  -9  -4  19     420.8      50.9     151.4
  -9  -3  -5    5442.2    2981.7     270.3
  -9  -3  -4    1466.3    1059.2     191.7
  -9  -3  -3    3097.7    1115.2     203.9
  -9  -3  -2    1532.2     693.5     177.8
  -9  -3  -1    6514.5    3022.3     329.1
  -9  -3   1    6056.3    3022.3     289.2
  -9  -3   2    1301.2     693.5     128.4
  -9  -3   3    3063.4    1115.2     202.8
  -9  -3   3    3896.0    1115.2     109.5
  -9  -3   3    4009.5    1115.2     114.4
  -9  -3   4    1253.3    1059.2      65.8
  -9  -3   4    1430.9    1059.2      58.6
  -9  -3   4    1260.6    1059.2     142.9
  -9  -3   5    5253.5    2981.7     280.5
  -9  -3   5    5442.2    2981.7     220.8
  -9  -3   5    6332.5    2981.7     197.1
  -9  -3   6    1852.4     151.6     113.3
  -9  -3   6    2217.5     151.6     192.0
  -9  -3   7    5731.5    2340.5     300.8
  -9  -3   7    5064.5    2340.5     235.0
  -9  -3   8     434.7       0.1      82.8
  -9  -3   9    4164.6    1515.2     223.1
  -9  -3  11    1301.2     135.1     132.2
  -9  -3  13     739.6     270.2     131.9
  -9  -3  16     238.1      65.6     154.5
  -9  -3  17     317.0       5.8     182.8
  -9  -3  18     336.6     269.1     125.9
  -9  -3  19     251.8     354.6     124.5
  -9  -3  20    1202.7      52.6     223.7
  -9  -2 -16     211.8     164.1      96.1
  -9  -2 -15    1271.6     307.6     115.9
  -9  -2 -13    1163.6     603.2      93.3
  -9  -2 -12    2995.2    2970.5     129.9
  -9  -2  -6     388.6       0.3     139.4
  -9  -2  -5    7084.6    6127.5     360.5
  -9  -2  -4     341.3     863.9     172.6
  -9  -2  -3    5940.4    3155.2     290.4
  -9  -2  -2     476.5     628.5     184.8
  -9  -2  -1    1299.4       4.6     199.0
  -9  -2   1    1382.5       4.6     140.1
  -9  -2   2     485.6     628.5     131.9
  -9  -2   3    8016.8    3155.2     217.2
  -9  -2   3    7521.1    3155.2     246.2
  -9  -2   3    5723.6    3155.2     300.6
  -9  -2   4     760.9     863.9      54.1
  -9  -2   4     897.4     863.9     140.7
  -9  -2   4     836.7     863.9      47.8
  -9  -2   5    7219.8    6127.5     346.4
  -9  -2   5    7746.5    6127.5     313.4
  -9  -2   5    8230.8    6127.5     257.5
  -9  -2   6     465.3       0.3      65.7
  -9  -2   6     484.4       0.3      56.8
  -9  -2   6     444.4       0.3     165.4
  -9  -2   7    7961.5    7670.1     345.4
  -9  -2   8    3555.9    3065.0     215.4
  -9  -2   9    6737.1    4035.4     305.0
  -9  -2  10    7888.0    7553.6     352.9
  -9  -2  11    2190.9    1254.7     147.3
  -9  -2  12    3155.5    2970.6     188.4
  -9  -2  13    1215.2     603.2     124.1
  -9  -2  15    1130.4     307.6     128.4
  -9  -2  16     333.7     164.1     164.0
  -9  -2  17    2338.2    2191.0     222.1
  -9  -2  18     470.9     122.2     133.3
  -9  -2  19    1874.7    1916.2     216.7
  -9  -1 -16     914.5      37.3     110.8
  -9  -1 -15     189.9     164.1      91.7
  -9  -1 -13     614.9     667.8      88.3
  -9  -1 -11    3421.7       1.1     144.9
  -9  -1 -10     869.8     293.9      63.9
  -9  -1  -9    9951.0    1637.1     314.0
  -9  -1  -7    8476.1    3270.0     408.6
  -9  -1  -6     957.2     297.0     134.1
  -9  -1  -5    8580.9    5038.9     435.0
  -9  -1  -4     695.4     518.4     134.7
  -9  -1  -3    6737.1    3274.9     330.4
  -9  -1  -2     226.3     640.1     110.2
  -9  -1  -1    4360.0    1068.4     272.6
  -9  -1   1    5735.4    1068.4     289.2
  -9  -1   3    7534.5    3274.9     268.8
  -9  -1   3    6694.8    3274.9     350.5
  -9  -1   3    8044.6    3274.9     222.2
  -9  -1   4     798.3     518.4     167.7
  -9  -1   4    1030.4     518.4      59.6
  -9  -1   4    1035.3     518.4      64.8
  -9  -1   5    7665.0    5038.9     406.6
  -9  -1   5    9417.8    5038.9     290.5
  -9  -1   5    8982.3    5038.9     342.4
  -9  -1   6    1365.3     297.0      82.0
  -9  -1   6    1407.6     297.0     193.6
  -9  -1   6    1158.3     297.0      94.8
  -9  -1   7    9085.3    3270.0     309.9
  -9  -1   7    8875.0    3270.0     354.9
  -9  -1   8     311.5      99.1      72.9
  -9  -1   8     305.2      99.1      87.4
  -9  -1   9    8452.3    1637.1     355.8
  -9  -1  10     648.6     294.0      98.6
  -9  -1  11    3266.6       1.1     177.0
  -9  -1  13     566.0     667.8     105.6
  -9  -1  16     553.8      37.3     121.4
  -9  -1  18     309.7      67.8     125.3
  -9  -1  19     256.8      17.5     139.8
  -9  -1  20     481.0      40.6     196.9
  -9   0 -16     257.6     991.6     106.8
  -9   0 -14    1161.9    2005.2     109.1
  -9   0 -12    5530.1    5061.0     241.8
  -9   0 -10   12656.6   11700.7     423.8
  -9   0  -8    7556.9    7291.1     367.9
  -9   0  -8    8923.7    7291.1     277.9
  -9   0  -6    2375.8     833.7     201.2
  -9   0  -4     618.7     770.4     160.5
  -9   0  -2     895.9     997.4     168.4
  -9   0   2     376.5     997.4     113.2
  -9   0   2     768.0     997.4      40.0
  -9   0   2     922.4     997.4      39.2
  -9   0   4     804.2     770.4      54.1
  -9   0   4     971.6     770.4     185.0
  -9   0   4     695.4     770.4      62.6
  -9   0   6    2343.2     833.7     107.4
  -9   0   6    2078.8     833.7     117.6
  -9   0   8    7119.3    7291.2     265.6
  -9   0   8    7837.7    7291.2     324.4
  -9   0  10   13125.3   11700.7     496.6
  -9   0  10   10414.5   11700.7     400.3
  -9   0  12    5774.5    5061.1     270.6
  -9   0  14    1202.7    2005.2     152.1
  -9   0  18     347.1       2.9     181.7
  -9   1 -16     711.8      37.3      93.6
  -9   1 -13     339.4     667.8      80.8
  -9   1 -11    3237.1       1.1     155.6
  -9   1 -10     879.0     294.0      78.0
  -9   1  -9    9001.9    1637.1     303.6
  -9   1  -9    8338.8    1637.1     395.9
  -9   1  -8     322.5      99.1     168.7
  -9   1  -8     494.7      99.1      51.7
  -9   1  -7    7687.6    3270.0     380.1
  -9   1  -7    9904.8    3270.0     313.3
  -9   1  -6     970.0     297.0     131.8
  -9   1  -6    1242.4     297.0      63.7
  -9   1  -5    9006.7    5038.9     416.3
  -9   1  -5   10189.2    5038.9     270.9
  -9   1  -4    1247.8     518.4     136.7
  -9   1  -3    6899.0    3274.9     355.8
  -9   1  -1    4707.4    1068.4     230.1
  -9   1   1    6414.9    1068.4     194.3
  -9   1   1    5112.3    1068.4     276.7
  -9   1   1    5964.3    1068.4     191.3
  -9   1   2     123.7     640.1      33.3
  -9   1   2     242.9     640.1      37.0
  -9   1   3    6361.3    3274.9     337.5
  -9   1   3    7467.5    3274.9     231.9
  -9   1   3    7494.3    3274.9     254.6
  -9   1   4     833.7     518.4      61.1
  -9   1   4     709.1     518.4     131.9
  -9   1   4    1295.7     518.4      72.4
  -9   1   5    8648.0    5038.9     311.9
  -9   1   5    8686.4    5038.9     360.7
  -9   1   6    1222.4     297.0      86.6
  -9   1   6    1077.3     297.0      74.5
  -9   1   7    7565.9    3270.0     314.2
  -9   1   7    8348.3    3270.0     273.5
  -9   1   8     415.5      99.1      85.2
  -9   1   8     502.8      99.1      78.7
  -9   1   9    9055.8    1637.1     363.4
  -9   1   9    7805.7    1637.1     296.4
  -9   1  10     885.1     294.0     115.2
  -9   1  10     827.7     294.0     102.4
  -9   1  11    3427.8       1.1     187.3
  -9   1  11    2913.9       1.1     167.1
  -9   1  12     230.2      19.5      79.1
  -9   1  13     382.5     667.8      88.8
  -9   1  13     298.9     667.8     118.7
  -9   1  15     277.0     164.1     105.6
  -9   1  16     410.3      37.3     164.1
  -9   2 -15    1075.6     307.6     125.2
  -9   2 -13    1132.1     603.2     111.1
  -9   2 -12    2950.2    2970.5     148.6
  -9   2 -11    1662.1    1254.7     166.2
  -9   2 -11    2195.7    1254.7     133.0
  -9   2 -10    7352.0    7553.5     292.0
  -9   2 -10    8160.7    7553.5     382.3
  -9   2  -9    7458.6    4035.4     352.1
  -9   2  -9    6489.5    4035.4     270.2
  -9   2  -8    4459.4    3065.0     282.6
  -9   2  -8    4435.3    3065.0     185.6
  -9   2  -7    7556.9    7670.1     372.4
  -9   2  -7    9513.2    7670.1     302.0
  -9   2  -6     433.6       0.3      51.6
  -9   2  -6     362.6       0.3     107.1
  -9   2  -5    8132.8    6127.5     372.3
  -9   2  -5    8662.4    6127.5     283.4
  -9   2  -4     791.0     863.9      53.7
  -9   2  -4     830.7     863.9     120.5
  -9   2  -3    8114.2    3155.2     241.7
  -9   2  -3    7080.2    3155.2     364.8
  -9   2  -3    7347.6    3155.2     261.0
  -9   2  -2     427.2     628.5      33.1
  -9   2  -2     380.5     628.5      39.3
  -9   2  -2     290.9     628.5     109.1
  -9   2  -1    1484.1       4.6      71.6
  -9   2  -1    1587.2       4.6      65.8
  -9   2  -1     987.7       4.6     118.4
  -9   2   1    1632.8       4.6      79.2
  -9   2   1    1340.6       4.6     181.4
  -9   2   1    1363.4       4.6      72.4
  -9   2   2     356.8     628.4      52.6
  -9   2   2     410.3     628.4      54.4
  -9   2   3    6518.6    3155.2     237.5
  -9   2   3    5358.7    3155.2     275.8
  -9   2   3    6694.8    3155.2     236.5
  -9   2   4     724.3     863.9      66.7
  -9   2   4     640.7     863.9      61.4
  -9   2   5    7294.6    6127.5     286.5
  -9   2   5    7400.8    6127.5     284.1
  -9   2   6     463.1       0.3      72.2
  -9   2   6     457.6       0.3      68.4
  -9   2   7    8816.8    7670.1     348.9
  -9   2   7    8778.0    7670.1     323.9
  -9   2   8    3749.2    3065.0     186.4
  -9   2   8    3720.8    3065.0     160.5
  -9   2   9    5996.2    4035.4     251.8
  -9   2   9    6690.6    4035.4     270.2
  -9   2  10    7714.8    7553.6     321.8
  -9   2  10    6485.3    7553.6     249.4
  -9   2  11    1910.6    1254.7     137.6
  -9   2  11    1917.4    1254.7     146.9
  -9   2  12    2908.3    2970.6     161.4
  -9   2  12    2305.9    2970.6     133.8
  -9   2  13     971.6     603.2     136.7
  -9   2  13     958.8     603.2     140.6
  -9   2  14     313.3     302.6     129.7
  -9   2  14     385.6     302.6     137.8
  -9   2  15     933.4     307.6     160.8
  -9   2  15     970.0     307.6     163.9
  -9   2  16     280.4     164.1     107.2
  -9   2  17    1462.3    2191.1     167.7
  -9   2  18     309.7     122.2     172.5
  -9   2  19    1689.6    1916.2     193.0
  -9   3 -15     228.6    1142.3     106.9
  -9   3 -13     780.9     270.2     112.5
  -9   3 -11    1319.9     135.1     112.5
  -9   3 -11    1087.4     135.1     137.8
  -9   3 -10     130.1     282.7      75.3
  -9   3 -10     298.9     282.7     159.7
  -9   3  -9    3993.2    1515.2     198.9
  -9   3  -9    4469.7    1515.2     245.0
  -9   3  -8     453.2       0.1      69.2
  -9   3  -8     578.3       0.1     152.6
  -9   3  -7    5537.8    2340.5     257.3
  -9   3  -7    5201.3    2340.5     212.1
  -9   3  -6    2390.9     151.6     189.3
  -9   3  -6    1828.1     151.6     101.5
  -9   3  -5    5423.2    2981.7     228.0
  -9   3  -5    4991.3    2981.7     266.2
  -9   3  -4     763.7    1059.2     154.0
  -9   3  -4    1114.8    1059.2      72.4
  -9   3  -3    3531.3    1115.2     159.5
  -9   3  -3    3054.8    1115.2     191.1
  -9   3  -2    1161.9     693.5     156.6
  -9   3  -2    1204.5     693.5      69.8
  -9   3  -1    6929.0    3022.3     244.9
  -9   3  -1    7369.7    3022.3     243.7
  -9   3  -1    5782.4    3022.3     290.4
  -9   3   1    6593.8    3022.3     234.7
  -9   3   1    6792.3    3022.3     259.4
  -9   3   1    6822.1    3022.3     345.3
  -9   3   2    1224.2     693.5      75.8
  -9   3   2    1101.1     693.5     137.0
  -9   3   2    1367.2     693.5      74.4
  -9   3   3    3049.1    1115.2     151.0
  -9   3   3    3213.7    1115.2     143.4
  -9   3   4    1204.5    1059.2      77.0
  -9   3   4     934.9    1059.2      80.5
  -9   3   5    6004.2    2981.7     235.9
  -9   3   5    5182.7    2981.7     215.5
  -9   3   6    2006.5     151.6     117.9
  -9   3   6    1808.3     151.6     109.7
  -9   3   7    5731.5    2340.6     242.2
  -9   3   7    5332.3    2340.6     218.6
  -9   3   8     609.8       0.1      94.3
  -9   3   8     385.6       0.1      70.9
  -9   3   9    3947.7    1515.2     175.1
  -9   3   9    4366.8    1515.2     201.2
  -9   3  10     192.7     282.7      93.8
  -9   3  11    1033.7     135.1      99.6
  -9   3  11    1202.7     135.1     132.4
  -9   3  12     178.7       4.3      85.5
  -9   3  13     799.8     270.2     129.9
  -9   3  13     395.8     270.2      97.5
  -9   3  15     364.6    1142.3     142.9
  -9   3  18     515.6     269.1     135.9
  -9   3  20     782.4      52.6     192.0
  -9   4 -14     508.6     950.1     118.7
  -9   4 -14     801.2     950.1     172.4
  -9   4 -13    1958.3    4810.4     146.2
  -9   4 -13    1721.5    4810.4     130.6
  -9   4 -12    2930.6    3518.8     226.3
  -9   4 -12    2234.6    3518.8     148.8
  -9   4 -11     521.5    2478.9     154.4
  -9   4 -11     510.9    2478.9     102.7
  -9   4 -10    2454.4    3004.8     207.1
  -9   4 -10    2787.1    3004.8     163.5
  -9   4  -8    4469.7    3517.4     258.8
  -9   4  -8    4947.6    3517.4     232.3
  -9   4  -7     109.2    2741.9      65.8
  -9   4  -7     534.5    2741.9     155.1
  -9   4  -6     408.2    1158.2      82.4
  -9   4  -6     638.1    1158.2     118.6
  -9   4  -5     249.4    3894.7      61.1
  -9   4  -4     275.3     114.1     137.9
  -9   4  -3    2875.0   11072.4     146.7
  -9   4  -3    2244.3   11072.4     207.8
  -9   4  -2     525.0     783.0      65.0
  -9   4  -2     186.3     783.0      95.8
  -9   4  -1   11879.3   25311.3     478.1
  -9   4  -1   13226.0   25311.3     427.3
  -9   4   1   10241.4   25311.4     490.9
  -9   4   1   12662.4   25311.4     435.5
  -9   4   1   11969.5   25311.4     429.1
  -9   4   2     519.1     783.0      80.0
  -9   4   2     409.2     783.0      59.5
  -9   4   3    2749.1   11072.4     135.3
  -9   4   3    3120.8   11072.4     147.0
  -9   4   4     113.0     114.1      67.5
  -9   4   5     199.9    3894.7      70.1
  -9   4   5     231.8    3894.7      69.9
  -9   4   6     407.2    1158.2      83.3
  -9   4   6     339.4    1158.2      60.8
  -9   4   8    4584.3    3517.4     188.7
  -9   4   8    4194.6    3517.4     183.8
  -9   4   9     276.1    1311.6      96.0
  -9   4  10    2855.6    3004.8     171.0
  -9   4  10    2495.5    3004.8     136.6
  -9   4  11     362.6    2478.9     110.1
  -9   4  11     550.1    2478.9     115.0
  -9   4  12    2157.2    3518.8     141.4
  -9   4  12    2286.1    3518.8     157.9
  -9   4  13    1626.5    4810.4     124.9
  -9   4  13    1937.8    4810.4     165.8
  -9   4  14     474.3     950.1     151.7
  -9   4  14     275.3     950.1     138.7
  -9   4  15     248.6    1812.7     104.1
  -9   4  19     532.1      50.9     127.4
  -9   5 -18     552.6     178.1     174.7
  -9   5 -17     540.5     451.2     156.0
  -9   5 -16    1458.4    1484.5     175.4
  -9   5 -16     515.6    1484.5     124.2
  -9   5 -13     360.7     759.8     118.6
  -9   5 -13     314.2     759.8     155.5
  -9   5 -11     600.9     279.4     111.3
  -9   5 -11     464.2     279.4     112.3
  -9   5  -9     517.9     351.3     102.2
  -9   5  -9     468.7     351.3     100.5
  -9   5  -8    1407.6     470.2     135.5
  -9   5  -8    1721.5     470.2     126.3
  -9   5  -7     156.6     926.6      82.7
  -9   5  -6    3608.4    1313.4     167.4
  -9   5  -6    3196.2    1313.4     204.2
  -9   5  -4     860.7     206.6     136.3
  -9   5  -4     517.9     206.6      79.9
  -9   5  -3     305.2     909.1      94.7
  -9   5  -2    5541.6    4122.9     261.2
  -9   5  -2    4570.3    4122.9     195.4
  -9   5  -1     228.6     229.0      64.0
  -9   5  -1     243.7     229.0      98.3
  -9   5   1     265.9     229.0      65.6
  -9   5   1     304.3     229.0      64.8
  -9   5   2    4640.4    4122.9     203.9
  -9   5   2    4244.9    4122.9     174.8
  -9   5   3     127.1     909.1      64.6
  -9   5   3     224.7     909.1      78.9
  -9   5   4     663.1     206.6      86.4
  -9   5   4     512.1     206.6      80.6
  -9   5   6    3838.2    1313.4     188.6
  -9   5   6    3278.4    1313.4     165.5
  -9   5   7     192.7     926.6      88.1
  -9   5   8    1329.3     470.2     129.8
  -9   5   8    1502.1     470.2     124.0
  -9   5   9     425.0     351.3     104.3
  -9   5   9     763.7     351.3     111.2
  -9   5  10     157.3       9.0      86.7
  -9   5  11     649.9     279.4      90.8
  -9   5  13     668.5     759.8     140.1
  -9   5  13     242.1     759.8      98.0
  -9   5  16    1344.4    1484.5     181.7
  -9   5  17     465.3     451.2     113.5
  -9   5  18     578.3     178.1     184.9
  -9   6 -19    3379.6    2694.1     252.0
  -9   6 -18     246.9     354.7     153.3
  -9   6 -17    4370.2    2348.4     255.9
  -9   6 -16     594.6     397.3     148.5
  -9   6 -15     307.9     703.4     101.4
  -9   6 -15     677.8     703.4     110.2
  -9   6 -14     329.0    1457.3     132.0
  -9   6 -14     863.8    1457.3     148.6
  -9   6 -13    1775.5     570.7     156.6
  -9   6 -13    1096.0     570.7     140.1
  -9   6 -12     263.4     986.4     101.3
  -9   6 -12     952.4     986.4     132.2
  -9   6 -11    4322.6    3582.5     220.5
  -9   6 -11    3086.3    3582.5     172.0
  -9   6 -10    2858.4    1084.2     176.6
  -9   6 -10    1926.4    1084.2     142.7
  -9   6  -9    6205.8    4930.2     276.4
  -9   6  -9    6209.9    4930.2     284.7
  -9   6  -8     795.4     644.0     139.7
  -9   6  -8     913.0     644.0     106.0
  -9   6  -7   20199.1   10117.6     711.4
  -9   6  -7   17542.3   10117.6     663.0
  -9   6  -6    1448.5    1793.2     113.9
  -9   6  -6    1508.1    1793.2     148.3
  -9   6  -5    6715.9    4625.4     274.9
  -9   6  -5    5964.3    4625.4     267.0
  -9   6  -4     139.7     320.8      78.1
  -9   6  -3    3213.7     575.4     158.0
  -9   6  -3    2792.6     575.4     171.8
  -9   6  -1     443.3      25.4      78.2
  -9   6   1     317.9      25.4      79.1
  -9   6   2     163.8     290.4      74.6
  -9   6   3    3175.8     575.4     162.9
  -9   6   3    3302.1     575.4     177.9
  -9   6   4     173.9     320.8      80.3
  -9   6   4     208.1     320.8      93.8
  -9   6   5    6775.3    4625.4     280.4
  -9   6   5    7246.2    4625.4     294.3
  -9   6   6    1516.1    1793.2     126.6
  -9   6   6    1336.9    1793.2     105.7
  -9   6   7   16725.0   10117.6     594.0
  -9   6   7   17331.1   10117.6     591.1
  -9   6   8     709.1     644.0     112.7
  -9   6   8     882.1     644.0      88.9
  -9   6   9    6394.2    4930.3     272.4
  -9   6   9    7215.5    4930.3     306.9
  -9   6  10    1779.8    1084.2     143.7
  -9   6  10    1715.1    1084.2     132.5
  -9   6  11    3614.6    3582.5     220.3
  -9   6  11    3543.6    3582.5     196.6
  -9   6  12     618.7     986.4     136.1
  -9   6  12     799.8     986.4     145.9
  -9   6  13    1460.3     570.7     161.7
  -9   6  13     962.0     570.7     113.6
  -9   6  14     927.1    1457.3     152.4
  -9   6  15     892.8     703.4     160.4
  -9   6  16     325.3     397.3     156.4
  -9   6  17    2925.0    2348.4     237.2
  -9   6  18     321.6     354.7     118.5
  -9   6  19    3123.6    2694.1     259.6
  -9   7 -18    1937.8    1614.0     152.2
  -9   7 -17     279.6     134.2     100.1
  -9   7 -16     228.6      21.7     125.6
  -9   7 -14     327.2     944.1     153.1
  -9   7 -14     365.6     944.1     126.3
  -9   7 -13     507.4     442.3     136.0
  -9   7 -12     579.6     263.4     129.2
  -9   7 -12     290.9     263.4     127.6
  -9   7 -11     454.3       2.4      92.4
  -9   7 -11     630.3       2.4     117.9
  -9   7 -10     702.2     482.4     124.4
  -9   7 -10     728.5     482.4     126.7
  -9   7  -9     396.8     166.5     111.0
  -9   7  -8    1717.3     229.5     151.8
  -9   7  -8    1512.1     229.5     120.4
  -9   7  -7    1881.4      33.4     145.5
  -9   7  -7    1764.6      33.4     127.9
  -9   7  -6    2104.8     852.8     127.8
  -9   7  -6    2039.0     852.8     172.4
  -9   7  -5     479.9     135.8      93.8
  -9   7  -5     466.4     135.8     127.1
  -9   7  -4    3828.6    3112.6     188.4
  -9   7  -4    2841.9    3112.6     181.6
  -9   7   3     364.6     515.6     100.5
  -9   7   4    3873.5    3112.6     199.1
  -9   7   4    2939.0    3112.6     145.5
  -9   7   5     419.7     135.8      98.3
  -9   7   5     494.7     135.8      89.5
  -9   7   6    2114.3     852.8     130.5
  -9   7   6    2795.3     852.8     166.4
  -9   7   7    2181.2      33.4     147.0
  -9   7   7    2490.3      33.4     159.7
  -9   7   8    1258.8     229.5     130.0
  -9   7   8    1777.7     229.5     150.1
  -9   7   9     476.5     166.5     122.8
  -9   7  10     875.9     482.4     140.5
  -9   7  10     815.9     482.4     101.7
  -9   7  11     316.1       2.4      99.1
  -9   7  12     342.3     263.4     145.1
  -9   7  12     667.1     263.4     145.3
  -9   7  13     498.2     442.3     152.0
  -9   7  16     397.8      21.7     168.8
  -9   7  18    2671.2    1614.0     221.4
  -9   8 -13     411.3     660.1     113.0
  -9   8 -13     436.8     660.1     100.3
  -9   8 -12     194.1     193.7      87.7
  -9   8 -11     493.6    1764.4      91.7
  -9   8 -11     434.7    1764.4     140.9
  -9   8  -7     513.3     335.9     114.6
  -9   8  -6     182.1     111.6     100.3
  -9   8  -6     201.4     111.6      87.9
  -9   8  -4    2057.7    2570.9     133.4
  -9   8  -3    3577.4    6340.4     182.1
  -9   8  -1    6577.1   11704.6     305.5
  -9   8   1    6506.1   11704.6     274.7
  -9   8   3    3633.2    6340.4     189.7
  -9   8   3    3568.2    6340.4     163.4
  -9   8   4    1978.9    2570.9     149.2
  -9   8   4    1350.1    2570.9     128.9
  -9   8   6     324.4     111.6     120.8
  -9   8   7     377.5     335.9      79.2
  -9   8   7     419.7     335.9     123.7
  -9   8   8     428.2      10.1     127.1
  -9   8   8     202.1      10.1      88.8
  -9   8  11     403.0    1764.4     137.8
  -9   8  11     630.3    1764.4     107.5
  -9   8  14     171.8      20.5     112.3
  -9   8  15     206.6      52.3     118.7
  -9   8  17     279.6      18.6     131.2
  -9   9 -12     229.4     515.6     145.4
  -9   9 -11     679.2     219.1     117.0
  -9   9 -11    1154.8     219.1     128.0
  -9   9 -10     307.0     358.6     129.3
  -9   9 -10     211.8     358.6     107.4
  -9   9  -9     802.7     225.5     115.5
  -9   9  -9     779.5     225.5     148.4
  -9   9  -8     368.5    1058.4     126.8
  -9   9  -8     408.2    1058.4      87.6
  -9   9  -7    1450.5      55.3     133.7
  -9   9  -5     919.2     180.4     103.3
  -9   9  -1     277.8     187.8     111.0
  -9   9   4     362.6    1392.2     127.8
  -9   9   4     169.8    1392.2     107.6
  -9   9   5     734.0     180.4     123.0
  -9   9   5    1374.9     180.4     153.1
  -9   9   7    1706.6      55.3     155.6
  -9   9   7    1743.0      55.3     153.0
  -9   9   8     593.3    1058.4     134.5
  -9   9   8     497.0    1058.4     145.0
  -9   9   9    1002.4     225.5     153.6
  -9   9   9     585.8     225.5     116.2
  -9   9  11    1492.1     219.1     183.4
  -9   9  17     217.1     270.4     138.4
  -9  10 -14     230.2     310.7      84.6
  -9  10 -13     676.5     467.6     104.7
  -9  10 -11     763.7    1104.0     102.7
  -9  10 -11     872.9    1104.0     164.7
  -9  10  -7     602.2    1048.1     141.8
  -9  10  -6     234.9     417.3     125.0
  -9  10  -5     871.4    2306.8     137.1
  -9  10  -4     738.2     714.9     137.4
  -9  10  -3    3841.4    4854.4     220.7
  -9  10  -2     684.6    1743.5     128.3
  -9  10  -1    6410.7    6909.0     297.5
  -9  10   1    6369.5    6909.0     280.1
  -9  10   2     957.2    1743.5     134.1
  -9  10   3    4401.0    4854.4     236.2
  -9  10   4     599.6     714.9     103.6
  -9  10   4    1425.1     714.9     165.6
  -9  10   5     957.2    2306.8     142.1
  -9  10   5     958.8    2306.8     158.2
  -9  10   6     385.6     417.3     136.8
  -9  10   7     455.4    1048.1     136.6
  -9  10   7     970.0    1048.1     162.3
  -9  10  11    1508.1    1104.0     186.4
  -9  10  13     538.1     467.6     183.2
  -9  10  14     459.8     310.7     181.5
  -9  10  16     448.8     555.8     204.4
  -9  11  -9     692.7     185.3     158.9
  -9  11  -7    1290.1     600.4     129.8
  -9  11  -6     369.5     858.3     132.9
  -9  11  -5     942.8     145.0     147.4
  -9  11  -3     642.0     124.2     133.4
  -9  11   3     582.1     124.2     148.2
  -9  11   5    1055.3     145.0     154.2
  -9  11   5    1065.4     145.0     178.6
  -9  11   7    1928.7     600.4     160.9
  -9  11   9    1128.7     185.3     180.3
  -9  11  10     497.0     294.8     127.7
  -9  11  14     536.9     345.1     196.1
  -9  12  -4     298.9     597.6     138.3
  -9  12  -2     384.6    1080.5     140.7
  -9  12   1     207.3       9.4     135.2
  -9  12   2     492.4    1080.5     130.6
  -9  12   8     457.6     243.2     189.9
  -9  12  10     599.6     522.8     190.8
  -9  12  11     226.3    1034.1     135.9
  -9  12  14     217.1      33.2     133.8
  -9  13   6     400.9     399.6     197.4
  -9  13  10     738.2     427.4     157.0
  -9  13  11     328.1      84.1     193.5
  -9  13  12     234.1     339.0     143.7
  -9  14   7    4514.7    5379.5     322.5
  -9  14   8     273.6     249.1     151.9
  -9  14   9    3178.7    2347.7     299.7
  -9  14  10    1078.9    1375.5     156.0
  -9  14  11    1524.1    1290.5     265.9
  -8 -17  -4     330.9     172.2     131.4
  -8 -17  -3     184.9       3.6      98.2
  -8 -17  -2     400.9     658.4     142.6
  -8 -17   0     934.9    1143.7     148.3
  -8 -17   0    1355.8    1143.7     210.9
  -8 -17   2     322.5     658.4     113.1
  -8 -17   2     564.8     658.4     174.1
  -8 -17   4     436.8     172.2     162.9
  -8 -16  -5     995.9    1923.4     107.5
  -8 -16  -4    2401.0    1766.1     187.1
  -8 -16  -2    2164.4    3058.8     158.5
  -8 -16  -1     223.2     446.8     123.4
  -8 -16   0    1130.4    1947.5     135.3
  -8 -16   0    1536.2    1947.5     161.8
  -8 -16   1     454.3     446.8     190.3
  -8 -16   2    2083.5    3058.8     207.3
  -8 -16   2    2789.8    3058.8     196.3
  -8 -16   4    2076.5    1766.1     190.5
  -8 -16   4    2353.2    1766.1     202.8
  -8 -16   5     986.1    1923.4     176.6
  -8 -16   5     950.8    1923.4     179.8
  -8 -16   6    3040.6    3036.4     247.6
  -8 -16   6    3305.0    3036.4     228.4
  -8 -16   8    1255.1     392.6     153.6
  -8 -16   8    1434.8     392.6     160.3
  -8 -15  -4     919.2    1578.3     122.0
  -8 -15  -3     252.6     430.2     116.5
  -8 -15   0     769.4     613.8     200.4
  -8 -15   0     538.1     613.8      94.6
  -8 -15   1     622.6      83.8     170.0
  -8 -15   3     395.8     430.2     129.4
  -8 -15   3     702.2     430.2     166.8
  -8 -15   4     989.4    1578.3     134.7
  -8 -15   4     968.4    1578.3     123.7
  -8 -15   5     292.7      66.0     163.3
  -8 -15   6     841.2     351.2     157.2
  -8 -15   6     772.3     351.2     160.6
  -8 -15   8    1266.1    1127.9     172.6
  -8 -15   8    1190.2    1127.9     183.4
  -8 -15   9     275.3     134.4     125.0
  -8 -15   9     276.1     134.4     144.9
  -8 -15  10     950.8     157.7     178.2
  -8 -15  10     408.2     157.7     101.1
  -8 -14  -3    1570.8     869.6     135.0
  -8 -14  -2     350.0     181.8     100.4
  -8 -14  -1     298.9     290.4     101.7
  -8 -14   0     502.8     903.3     188.6
  -8 -14   0     753.8     903.3     110.5
  -8 -14   2     283.9     181.8     125.2
  -8 -14   3    2006.5     869.6     194.2
  -8 -14   3    1306.8     869.6     134.3
  -8 -14   4     282.2       8.4      89.3
  -8 -14   5     869.8      94.1     167.4
  -8 -14   5    1015.5      94.1     138.1
  -8 -14   6     325.3       3.0     142.4
  -8 -14   6     189.9       3.0      98.8
  -8 -14   7     599.6    1660.6     158.0
  -8 -14   7    1361.5    1660.6     161.9
  -8 -14   9     431.5     816.5     137.2
  -8 -14   9     298.9     816.5     112.4
  -8 -14  11     374.5     474.6     167.8
  -8 -14  13     632.9     375.0     201.2
  -8 -13  -3    1060.4    1532.8     110.9
  -8 -13  -2     202.9     616.8     100.7
  -8 -13  -1     198.5     292.8      94.5
  -8 -13   3    1058.7    1532.8     169.6
  -8 -13   3    1042.0    1532.8     129.9
  -8 -13   4     196.3     377.5      86.8
  -8 -13   5     414.5     608.8     159.7
  -8 -13   7     354.8      77.5     160.4
  -8 -13   8     481.0     164.6     147.1
  -8 -13   9    1587.2    1669.8     168.6
  -8 -13   9    1279.0    1669.8     153.2
  -8 -13  10     452.1     123.0     142.6
  -8 -13  11    1224.2    1176.3     148.1
  -8 -13  13     184.9     150.8     119.3
  -8 -12  -3    1352.0     879.8     104.4
  -8 -12  -2     197.8      27.3      82.0
  -8 -12  -1     585.8     255.9      84.9
  -8 -12   0    2286.1    1046.5     145.6
  -8 -12   0    2610.2    1046.5     200.4
  -8 -12   1     265.1     255.9      92.4
  -8 -12   1     534.5     255.9     177.8
  -8 -12   2     463.1      27.3     159.9
  -8 -12   2     519.1      27.3     101.1
  -8 -12   3    1817.0     879.8     180.4
  -8 -12   3    2178.8     879.8     137.3
  -8 -12   4     519.1     261.1     109.3
  -8 -12   4     625.2     261.1     116.1
  -8 -12   5    2498.1    1257.4     190.9
  -8 -12   5    2428.9    1257.4     170.4
  -8 -12   6    1872.5    1193.5     187.6
  -8 -12   6    2288.6    1193.5     165.4
  -8 -12   7     922.4    1833.7     109.7
  -8 -12   7    1329.3    1833.7     129.8
  -8 -12   8    1603.7     373.4     173.6
  -8 -12   8    1689.6     373.4     171.8
  -8 -12   9     877.5    1174.3     160.5
  -8 -12   9     857.7    1174.3     161.7
  -8 -12  10    1568.8     615.3     169.7
  -8 -12  10    1292.0     615.3     141.0
  -8 -12  11    1520.1    3273.8     185.1
  -8 -12  12    1090.8     300.7     172.1
  -8 -12  13     709.1    1807.9     181.4
  -8 -12  14     314.2      60.4     135.4
  -8 -12  15     965.2    1198.2     198.8
  -8 -12  16     342.3     143.7     207.2
  -8 -11  -3    1803.9    1279.6     118.4
  -8 -11  -2     847.2     301.7      82.6
  -8 -11   0     175.9       1.5      78.7
  -8 -11   2     653.9     301.7      88.4
  -8 -11   2     669.8     301.7     157.6
  -8 -11   3    2138.1    1279.6     152.7
  -8 -11   3    2093.0    1279.6     144.0
  -8 -11   4     366.6     278.0     149.2
  -8 -11   4     178.0     278.0      95.0
  -8 -11   5    1202.7    2198.5     125.3
  -8 -11   5    1020.4    2198.5     125.3
  -8 -11   6    1033.7     818.3     162.6
  -8 -11   6     987.7     818.3     128.1
  -8 -11   7     308.8      25.7     154.2
  -8 -11   8     874.4     804.3     157.2
  -8 -11   8     711.8     804.3     144.6
  -8 -11   9     310.6     383.3     121.9
  -8 -11   9     522.7     383.3     127.4
  -8 -11  10     238.9     539.6     134.8
  -8 -11  11     397.8     412.9     118.4
  -8 -11  15     312.4      80.9     136.8
  -8 -11  17     416.6     423.3     217.0
  -8 -10  -3    1926.4     442.6     106.5
  -8 -10   0     595.8    2127.1     124.7
  -8 -10   0     613.6    2127.1      74.1
  -8 -10   3    1713.0     442.6     123.9
  -8 -10   3    1687.4     442.6     178.1
  -8 -10   4     707.7     305.9     119.4
  -8 -10   4     456.5     305.9      95.9
  -8 -10   5    2166.8     700.7     189.8
  -8 -10   5    1685.3     700.7     127.1
  -8 -10   6     632.9     882.4     105.2
  -8 -10   6     626.5     882.4     156.3
  -8 -10   7    1799.5    2596.5     140.1
  -8 -10   7    1823.6    2596.5     156.5
  -8 -10   8    1125.2     283.8     143.7
  -8 -10   8    1027.0     283.8     172.0
  -8 -10   9     925.5    1971.4     164.8
  -8 -10   9    1000.7    1971.4     140.4
  -8 -10  10     458.7     533.2     139.3
  -8 -10  11     807.1    1950.0     153.9
  -8 -10  13    2393.4    1500.9     212.1
  -8 -10  15     621.3     441.8     182.7
  -8 -10  17     440.1     877.3     213.3
  -8  -9  -2    7106.3    6286.3     252.3
  -8  -9   0   18540.4   21943.0     611.3
  -8  -9   0   17114.4   21943.0     654.9
  -8  -9   1     335.6      89.6     120.1
  -8  -9   2    6929.0    6286.3     270.6
  -8  -9   2    6431.4    6286.3     302.1
  -8  -9   3     992.6     837.5      95.9
  -8  -9   3     776.6     837.5     166.8
  -8  -9   4    2171.6    3743.1     161.1
  -8  -9   4    2449.3    3743.1     137.9
  -8  -9   5     474.3    1009.1      91.0
  -8  -9   5     238.1    1009.1     153.7
  -8  -9   6     283.0      69.3      99.0
  -8  -9   8     933.4     735.1     121.4
  -8  -9   8    1022.1     735.1     166.6
  -8  -9   9    1378.7     420.0     180.1
  -8  -9   9     891.3     420.0     127.9
  -8  -9  10    1004.0     867.9     137.4
  -8  -9  11    1440.7     345.3     133.2
  -8  -9  12    3886.3    3441.7     212.3
  -8  -9  14    1839.1    2580.6     214.7
  -8  -9  16     544.1    1156.0     186.6
  -8  -9  17     514.4      63.9     186.1
  -8  -8  -1    1413.4     877.4      83.4
  -8  -8  -1    1227.8     877.4     142.9
  -8  -8   0    3642.5    3540.1     236.7
  -8  -8   0    4228.1    3540.1     167.8
  -8  -8   1    1193.7     877.4     131.9
  -8  -8   1    1538.3     877.4      87.0
  -8  -8   2   25601.7   17800.6     933.1
  -8  -8   2   26973.8   17800.6     889.9
  -8  -8   3     310.6      75.7     150.1
  -8  -8   3     425.0      75.7      71.3
  -8  -8   4   16142.9    6468.1     636.0
  -8  -8   4   15706.5    6468.1     595.0
  -8  -8   5     655.2     467.9     161.2
  -8  -8   5     725.7     467.9      94.5
  -8  -8   6   17542.3   10426.6     676.7
  -8  -8   6   19848.6   10426.6     734.3
  -8  -8   7     665.8     628.9     105.2
  -8  -8   7     911.4     628.9     166.7
  -8  -8   8   17080.6    5020.2     586.8
  -8  -8   8   13101.7    5020.2     525.7
  -8  -8   9    3106.4    6827.1     201.3
  -8  -8   9    3415.7    6827.1     205.1
  -8  -8  10   11356.5    5434.3     467.5
  -8  -8  11    1660.0    1810.7     174.5
  -8  -8  12    3847.8     746.4     243.3
  -8  -8  13    1380.6     915.9     134.2
  -8  -8  14    2222.4    1842.8     206.8
  -8  -8  15    1863.5     873.3     200.5
  -8  -8  16    1983.5     643.7     229.8
  -8  -8  18     527.4     540.1     221.6
  -8  -7  -1    7938.5    3561.8     248.3
  -8  -7  -1    6452.1    3561.8     310.9
  -8  -7   0     225.5     393.2      41.1
  -8  -7   0     178.0     393.2     112.2
  -8  -7   1    7418.5    3561.8     248.9
  -8  -7   1    6749.8    3561.8     301.0
  -8  -7   2    1830.3    1072.4      88.3
  -8  -7   2    1944.6    1072.4     188.9
  -8  -7   3     589.6     294.3     160.4
  -8  -7   3     548.9     294.3      66.5
  -8  -7   4    5980.2    5131.4     251.4
  -8  -7   4    5802.0    5131.4     275.2
  -8  -7   5     400.9     328.0     155.0
  -8  -7   5     206.6     328.0      66.8
  -8  -7   6    6707.5    5402.1     312.8
  -8  -7   6    6648.4    5402.1     294.6
  -8  -7   7     202.1       0.1      87.3
  -8  -7   8    6104.6    7593.9     290.3
  -8  -7   8    5488.0    7593.9     260.0
  -8  -7   9     251.8       6.2     111.4
  -8  -7  10    1605.8    2503.0     117.9
  -8  -7  11     736.8     461.8     145.7
  -8  -7  12     137.2       0.4      91.3
  -8  -7  14     296.2      44.6     162.5
  -8  -7  18     957.2    1106.6     209.2
  -8  -7  20    1589.3    1379.1     209.8
  -8  -6  -1     338.5     297.3     114.9
  -8  -6   0   12368.0   11337.6     522.3
  -8  -6   0   15777.8   11337.6     434.3
  -8  -6   1     194.9     297.3      34.6
  -8  -6   1     292.7     297.3     151.9
  -8  -6   2     574.6     122.7      49.5
  -8  -6   2     954.0     122.7     169.0
  -8  -6   3     118.0     257.0      52.7
  -8  -6   3     217.8     257.0     112.7
  -8  -6   4    4174.6     267.3     236.7
  -8  -6   4    4718.0     267.3     198.5
  -8  -6   6    3397.6     162.8     222.6
  -8  -6   6    3290.2     162.8     165.8
  -8  -6   7     780.9    3870.8      93.7
  -8  -6   7    1005.7    3870.8     158.7
  -8  -6   8    4994.9     769.1     240.7
  -8  -6   8    4003.0     769.1     231.8
  -8  -6   9     417.6    1993.8     103.4
  -8  -6  11    2998.0    4367.1     195.0
  -8  -6  12     492.4     216.3     100.8
  -8  -6  13    1340.6    1108.3     171.9
  -8  -6  15    1085.7    1942.3     146.2
  -8  -6  16     353.8     434.6     168.9
  -8  -6  19     649.9     222.2     203.9
  -8  -5  -2    5020.5    6293.6     288.9
  -8  -5  -1     366.6     874.7     161.1
  -8  -5   0    9407.8    9437.6     420.5
  -8  -5   1     424.0     874.7      25.5
  -8  -5   2    5389.0    6293.6     287.9
  -8  -5   2    6610.6    6293.6     201.4
  -8  -5   3     788.1       6.7      56.5
  -8  -5   3     500.5       6.7     165.1
  -8  -5   4     137.8       9.6      48.5
  -8  -5   5     442.2     281.5      64.0
  -8  -5   5     729.9     281.5     150.6
  -8  -5   6     649.9    1011.7     159.2
  -8  -5   6     533.3    1011.7      71.5
  -8  -5   7     211.0      40.0     114.0
  -8  -5   8    1854.6    1585.4     124.5
  -8  -5   8    1879.2    1585.4     181.2
  -8  -5   9    1951.4    2030.1     141.3
  -8  -5  10     129.5     137.7      80.5
  -8  -5  11    1848.0    1544.8     157.5
  -8  -5  12     293.5     217.2      93.7
  -8  -5  13     668.5     966.1     116.1
  -8  -5  14    4071.9    2171.3     207.5
  -8  -5  16     290.0     232.0     130.9
  -8  -5  17     742.5     415.7     139.2
  -8  -5  18     327.2       9.6     134.4
  -8  -5  20     418.7     209.5     165.8
  -8  -4  -2    2431.5    6080.5     201.0
  -8  -4  -1     374.5     241.3     150.8
  -8  -4   0    2671.2    3463.0     194.7
  -8  -4   1     239.7     241.3     121.4
  -8  -4   2    2751.8    6080.5      86.6
  -8  -4   2    2142.8    6080.5     164.8
  -8  -4   3     224.7     180.7      36.4
  -8  -4   4    2286.1    1660.9     103.6
  -8  -4   4    1958.3    1660.9     150.7
  -8  -4   5     171.1    1752.9      54.0
  -8  -4   6    3397.6    2158.9     165.4
  -8  -4   6    3260.7    2158.9     191.5
  -8  -4   7     208.1      88.7      75.2
  -8  -4   8     255.9     160.9      83.4
  -8  -4   9     521.5     366.4     100.2
  -8  -4  11     934.9     797.3     127.8
  -8  -4  12    1868.0     550.9     162.8
  -8  -4  13    3299.1    2308.5     174.9
  -8  -4  16     792.5    1454.1     129.3
  -8  -4  19     320.7     186.5     140.5
  -8  -4  20    1030.4    2354.0     220.3
  -8  -3 -17    1227.8    1447.0     113.9
  -8  -3 -16     732.6     704.7     115.9
  -8  -3 -14    1209.8    1529.4     111.3
  -8  -3 -13     137.8     109.7      80.6
  -8  -3  -3    2027.4    2563.5     188.2
  -8  -3  -2    6732.8    8229.4     313.4
  -8  -3  -1    2986.7    2472.4     203.1
  -8  -3   0   10910.0   10614.3     452.8
  -8  -3   1    2449.3    2472.3     176.2
  -8  -3   2    5774.5    8229.4     262.7
  -8  -3   3    2126.1    2563.5      73.8
  -8  -3   3    1983.5    2563.5     186.2
  -8  -3   3    1931.0    2563.5      81.6
  -8  -3   4    3642.5    2235.5     152.6
  -8  -3   4    3461.1    2235.5     188.2
  -8  -3   5    3633.2    4191.4     242.6
  -8  -3   5    3503.7    4191.4     155.8
  -8  -3   6     916.1     587.8      71.9
  -8  -3   6    1264.3     587.8     128.4
  -8  -3   7     183.5     717.0      68.5
  -8  -3   9    2576.0    3795.5     146.7
  -8  -3  10     617.4     849.4     109.0
  -8  -3  11    2416.2    3856.1     157.3
  -8  -3  12    2413.7    2785.4     172.4
  -8  -3  14    1458.4    1529.4     161.6
  -8  -3  15     293.5       4.7     146.8
  -8  -3  16    1318.1     704.7     183.6
  -8  -3  17    1448.5    1447.0     184.6
  -8  -3  20     234.9     154.4     150.3
  -8  -2 -15     700.9     552.7     102.5
  -8  -2 -14    1470.2     167.6     118.7
  -8  -2 -12     552.6    2129.9      94.6
  -8  -2 -11     177.3     348.4      61.8
  -8  -2 -10     279.6    2171.0      54.4
  -8  -2  -4    7597.4   16888.2     355.4
  -8  -2  -2    9879.1   26890.4     456.5
  -8  -2   0    5488.0   15634.6     294.4
  -8  -2   2   10953.2   26890.4     448.3
  -8  -2   3     204.3       3.7     106.2
  -8  -2   4    8053.9   16888.3     314.9
  -8  -2   4    9417.8   16888.3     265.4
  -8  -2   4    7751.1   16888.3     340.8
  -8  -2   5     489.0      34.5      66.2
  -8  -2   5     538.1      34.5     152.0
  -8  -2   6     415.5    3604.4     113.6
  -8  -2   6     469.8    3604.4      64.9
  -8  -2   7     479.9    1193.6      70.1
  -8  -2   8     147.7    5044.7      80.9
  -8  -2   9     273.6    2043.0      63.2
  -8  -2  10     241.3    2171.0     101.8
  -8  -2  11     310.6     348.4     111.9
  -8  -2  12     257.6    2129.9     119.3
  -8  -2  13     245.3     549.7     126.9
  -8  -2  14    1132.1     167.6     166.7
  -8  -2  15     782.4     552.7     135.7
  -8  -2  17     333.7      34.4     181.0
  -8  -2  20     336.6     397.7     201.7
  -8  -1 -18     463.1    1073.2     133.3
  -8  -1 -16     495.9    1310.1     113.8
  -8  -1 -14     194.9     381.9      91.5
  -8  -1 -13    3658.1    2863.8     174.8
  -8  -1 -12     728.5     736.8      79.4
  -8  -1 -11    8624.0    5509.4     301.9
  -8  -1 -10    3322.9    4035.0     139.8
  -8  -1  -9    7006.6    3453.3     246.2
  -8  -1  -8    5968.3    7267.6     211.3
  -8  -1  -7    1430.9     506.8      64.4
  -8  -1  -5    1536.2    1720.2     171.9
  -8  -1  -4    6136.9    7423.0     299.2
  -8  -1  -3    3758.7    5429.8     202.5
  -8  -1  -2    3633.2    2910.8     196.0
  -8  -1  -1    1736.6     424.1     182.8
  -8  -1   0     707.7     510.0     156.5
  -8  -1   1    2020.4     424.1     164.7
  -8  -1   2    4241.5    2910.8     158.0
  -8  -1   2    4552.9    2910.8     128.8
  -8  -1   2    3455.0    2910.8     203.2
  -8  -1   3    4500.8    5429.8     141.9
  -8  -1   3    4154.6    5429.8     169.6
  -8  -1   3    3519.0    5429.8     238.8
  -8  -1   4    6464.6    7423.0     249.0
  -8  -1   4    6800.8    7423.0     208.5
  -8  -1   4    5747.1    7423.0     293.4
  -8  -1   5    1220.6    1720.2      88.3
  -8  -1   5    1574.9    1720.2      77.8
  -8  -1   5    1526.1    1720.2     135.1
  -8  -1   6    4857.3    4401.1     230.2
  -8  -1   6    5038.8    4401.1     282.1
  -8  -1   6    5976.2    4401.1     223.4
  -8  -1   7    1075.6     506.8      93.1
  -8  -1   8    5002.2    7267.6     226.3
  -8  -1   9    5684.7    3453.3     229.6
  -8  -1  10    3470.2    4035.0     164.2
  -8  -1  11    7378.6    5509.4     301.4
  -8  -1  12     494.7     736.8      95.3
  -8  -1  13    4925.9    2863.9     253.5
  -8  -1  14     216.3     381.9      99.4
  -8  -1  16     614.9    1310.1     126.7
  -8  -1  18     588.3    1073.2     181.5
  -8   0 -18    5042.4    5767.9     245.5
  -8   0 -16    5743.2    7387.1     258.1
  -8   0 -14    6572.9    3167.5     276.1
  -8   0 -12   14328.3    3545.1     475.7
  -8   0 -10   19443.5    5096.4     633.2
  -8   0  -8   19264.1    5564.3     594.5
  -8   0  -6    5404.2    1447.5     170.7
  -8   0  -6    4078.4    1447.5     257.1
  -8   0  -4    6104.6     185.7     294.3
  -8   0  -2    2249.2    1144.7     171.3
  -8   0   2    2591.8    1144.7     105.1
  -8   0   2    2421.3    1144.7     195.5
  -8   0   2    2792.6    1144.7      92.7
  -8   0   4    7054.2     185.7     255.7
  -8   0   4    7860.5     185.7     233.3
  -8   0   4    6779.5     185.7     322.9
  -8   0   6    4346.4    1447.5     193.9
  -8   0   6    4918.6    1447.5     191.8
  -8   0   8   19071.1    5564.2     691.3
  -8   0   8   19206.8    5564.2     636.5
  -8   0  10   20790.1    5096.4     714.3
  -8   0  12   13327.1    3545.1     506.4
  -8   0  14    5377.7    3167.5     272.5
  -8   0  16    5692.4    7387.2     280.3
  -8   0  18    5343.6    5767.9     324.4
  -8   0  20    2998.0    3118.4     268.4
  -8   1 -18     439.0    1073.2     140.6
  -8   1 -16     742.5    1310.1     123.7
  -8   1 -14     268.5     381.9      99.8
  -8   1 -13    3815.9    2863.8     191.3
  -8   1 -12     626.5     736.8      90.4
  -8   1 -11    7874.2    5509.4     283.9
  -8   1 -10    3491.5    4035.0     152.5
  -8   1  -9    6707.5    3453.3     253.6
  -8   1  -8    5661.3    7267.6     209.7
  -8   1  -7    1240.5     506.7      76.3
  -8   1  -7    1053.7     506.7     122.3
  -8   1  -6    5873.0    4401.1     213.6
  -8   1  -6    5649.7    4401.1     298.7
  -8   1  -5    1504.1    1720.2      70.0
  -8   1  -5    1357.7    1720.2     129.3
  -8   1  -4    6092.5    7423.0     277.9
  -8   1  -4    7391.9    7423.0     221.8
  -8   1  -3    4615.8    5429.8     150.8
  -8   1  -3    3287.2    5429.8     213.0
  -8   1  -3    4732.2    5429.8     138.5
  -8   1  -2    4469.7    2910.8     127.7
  -8   1  -2    4425.0    2910.8     144.2
  -8   1  -2    3115.0    2910.8     210.3
  -8   1  -1    2188.5     424.1      70.0
  -8   1  -1    2147.6     424.1      83.7
  -8   1  -1    1870.2     424.1     136.1
  -8   1   0     685.9     510.0     144.6
  -8   1   0     770.8     510.0      38.7
  -8   1   1    2203.0     424.1      84.8
  -8   1   1    2123.8     424.1     173.6
  -8   1   1    2276.2     424.1      88.6
  -8   1   2    3439.9    2910.8     236.1
  -8   1   2    4128.0    2910.8     145.9
  -8   1   2    4141.3    2910.8     142.8
  -8   1   3    3963.9    5429.8     156.0
  -8   1   3    4218.0    5429.8     140.8
  -8   1   3    3427.8    5429.8     193.4
  -8   1   4    5988.2    7423.0     231.6
  -8   1   4    5649.7    7423.0     287.0
  -8   1   4    6275.1    7423.0     224.8
  -8   1   5    1325.6    1720.2      84.6
  -8   1   5    1249.6    1720.2      83.9
  -8   1   6    5837.4    4401.1     228.7
  -8   1   6    5164.1    4401.1     218.8
  -8   1   7    1423.1     506.8      91.5
  -8   1   7     934.9     506.8      89.9
  -8   1   8    4319.2    7267.6     196.7
  -8   1   8    5119.7    7267.6     195.7
  -8   1   9    5442.2    3453.3     255.1
  -8   1   9    6783.8    3453.3     250.8
  -8   1  10    3023.5    4035.0     170.3
  -8   1  10    3123.6    4035.0     161.5
  -8   1  11    9006.7    5509.4     333.0
  -8   1  11    8100.2    5509.4     353.0
  -8   1  12     698.1     736.8     124.1
  -8   1  13    4686.2    2863.9     250.8
  -8   1  14     211.8     381.9     130.7
  -8   1  16     933.4    1310.1     173.4
  -8   1  18    1030.4    1073.2     144.1
  -8   1  20     196.3    1061.1     128.7
  -8   2 -15     224.7     552.7     111.4
  -8   2 -14    1277.2     167.6     134.6
  -8   2 -13     165.1     549.7      91.5
  -8   2 -12     317.0    2129.9      91.9
  -8   2 -11     246.9     348.4      79.5
  -8   2 -10     333.7    2171.0      72.6
  -8   2  -8     209.5    5044.7      57.5
  -8   2  -7     392.7    1193.6     141.1
  -8   2  -7     426.1    1193.6      58.6
  -8   2  -6     434.7    3604.4      64.6
  -8   2  -6     378.5    3604.4      96.4
  -8   2  -5     295.3      34.5     127.7
  -8   2  -5     647.3      34.5      60.4
  -8   2  -4    8609.6   16888.2     373.5
  -8   2  -4    8807.1   16888.2     305.1
  -8   2  -3     123.7       3.7      39.6
  -8   2  -2   10823.9   26890.4     354.4
  -8   2  -2    9925.3   26890.4     406.2
  -8   2   0    6489.5   15634.6     307.6
  -8   2   0    6581.3   15634.6     209.3
  -8   2   0    6788.0   15634.6     229.6
  -8   2   2    8305.9   26890.4     404.5
  -8   2   2   11153.9   26890.4     354.3
  -8   2   2   10551.9   26890.4     349.9
  -8   2   3     152.8       3.7      92.5
  -8   2   3      68.6       3.7      43.6
  -8   2   4    8165.4   16888.3     289.1
  -8   2   4    8296.5   16888.3     296.1
  -8   2   5     470.9      34.5      79.5
  -8   2   5     539.3      34.5      63.5
  -8   2   6     551.3    3604.4      71.5
  -8   2   6     552.6    3604.4      70.4
  -8   2   7     503.9    1193.6      76.5
  -8   2   7     408.2    1193.6      85.5
  -8   2   8     223.2    5044.7      79.4
  -8   2   8     180.7    5044.7      85.3
  -8   2   9     376.5    2043.0      89.1
  -8   2   9     211.8    2043.0      95.4
  -8   2  10     405.1    2171.0     104.9
  -8   2  10     227.9    2171.0      70.9
  -8   2  12     555.0    2129.9     116.7
  -8   2  12     393.7    2129.9     114.7
  -8   2  14    1323.7     167.6     140.8
  -8   2  14    1564.7     167.6     153.1
  -8   2  15     632.9     552.7     145.4
  -8   2  15     494.7     552.7     107.9
  -8   2  20     979.6     397.7     158.3
  -8   2  21     369.5      74.5     139.9
  -8   3 -17    1355.8    1447.0     150.1
  -8   3 -16     679.2     704.7     104.9
  -8   3 -14    1037.0    1529.4     131.3
  -8   3 -13     254.3     109.7     106.2
  -8   3 -12    2418.7    2785.4     134.5
  -8   3 -11    2276.2    3856.1     137.9
  -8   3 -10     753.8     849.4     144.5
  -8   3 -10     801.2     849.4      94.9
  -8   3  -9    2576.0    3795.5     157.2
  -8   3  -9    2244.3    3795.5     132.0
  -8   3  -8     143.3     377.7      67.3
  -8   3  -7     286.5     717.0      62.9
  -8   3  -7     415.5     717.0     132.5
  -8   3  -6    1269.8     587.8     143.4
  -8   3  -6     941.3     587.8      74.4
  -8   3  -5    3727.1    4191.3     163.8
  -8   3  -5    3752.4    4191.3     180.2
  -8   3  -4    3497.6    2235.5     149.5
  -8   3  -4    3394.6    2235.5     174.4
  -8   3  -3    1749.5    2563.5      90.7
  -8   3  -3    1386.4    2563.5     130.7
  -8   3  -2    5385.2    8229.5     253.7
  -8   3  -2    6661.1    8229.5     231.7
  -8   3  -1    2413.7    2472.3     167.3
  -8   3  -1    2955.8    2472.3     115.0
  -8   3   0    9422.8   10614.4     410.8
  -8   3   0   11252.3   10614.4     388.7
  -8   3   0   12054.3   10614.4     379.6
  -8   3   1    2203.0    2472.4     152.6
  -8   3   1    2615.5    2472.4     118.8
  -8   3   1    2869.5    2472.4     124.4
  -8   3   2    6000.2    8229.5     215.9
  -8   3   2    5141.9    8229.5     266.4
  -8   3   2    6365.4    8229.5     234.7
  -8   3   3    1782.0    2563.5      95.9
  -8   3   3    1579.0    2563.5      96.4
  -8   3   4    3702.0    2235.5     166.4
  -8   3   4    3835.0    2235.5     166.2
  -8   3   5    3296.1    4191.3     157.0
  -8   3   5    4218.0    4191.3     181.0
  -8   3   6    1146.1     587.8      82.1
  -8   3   6     832.2     587.8      71.5
  -8   3   7     232.6     717.0      74.0
  -8   3   9    2594.4    3795.5     136.7
  -8   3   9    2298.5    3795.5     123.7
  -8   3  10     769.4     849.5     126.0
  -8   3  10     510.9     849.5     108.5
  -8   3  11    2560.4    3856.1     156.7
  -8   3  11    1995.0    3856.1     131.4
  -8   3  12    2508.4    2785.4     170.6
  -8   3  12    2485.2    2785.4     172.4
  -8   3  14    1062.1    1529.4     119.4
  -8   3  14     927.1    1529.4     144.6
  -8   3  15     246.9       4.7     137.0
  -8   3  16     700.9     704.7     129.8
  -8   3  17    1868.0    1447.0     196.3
  -8   3  20     561.1     154.4     136.9
  -8   4 -18     380.5     669.2     148.0
  -8   4 -16     791.0    1454.1     148.0
  -8   4 -13    2817.2    2308.5     153.4
  -8   4 -12    1885.9     550.9     165.8
  -8   4 -12    1817.0     550.9     151.8
  -8   4 -11    1542.3     797.3     141.9
  -8   4 -11    1158.3     797.3     128.2
  -8   4  -9     528.6     366.4     137.6
  -8   4  -9     212.5     366.4      84.3
  -8   4  -8     161.8     160.9      74.2
  -8   4  -8     389.6     160.9     122.2
  -8   4  -7     223.2      88.7     132.6
  -8   4  -6    3141.0    2158.9     205.3
  -8   4  -6    3251.8    2158.9     161.9
  -8   4  -5      97.7    1752.9      61.7
  -8   4  -4    2133.3    1660.9     116.8
  -8   4  -4    1908.4    1660.9     133.0
  -8   4  -3     156.6     180.7      54.9
  -8   4  -2    2398.5    6080.5     176.9
  -8   4  -2    2278.7    6080.5     120.7
  -8   4  -1     150.2     241.3      51.9
  -8   4  -1     306.1     241.3     132.7
  -8   4   0    2899.9    3463.0     194.5
  -8   4   0    2776.2    3463.0     130.5
  -8   4   1     115.8     241.3      60.5
  -8   4   1     100.2     241.3      50.1
  -8   4   2    2323.3    6080.5     124.4
  -8   4   2    2147.6    6080.5     112.4
  -8   4   3     247.7     180.7      69.9
  -8   4   3     371.5     180.7      61.7
  -8   4   4    1972.0    1660.9     107.7
  -8   4   4    2246.8    1660.9     117.4
  -8   4   5     224.7    1752.9      70.4
  -8   4   6    3138.1    2158.9     161.9
  -8   4   6    3302.1    2158.9     151.2
  -8   4   7     140.3      88.7      90.5
  -8   4   7     135.4      88.7      80.5
  -8   4   8     188.4     160.9      62.3
  -8   4   9     366.6     366.4      87.9
  -8   4  10     203.6     152.0     101.6
  -8   4  10     290.0     152.0     109.0
  -8   4  11    1075.6     797.3     138.8
  -8   4  11     970.0     797.3     130.2
  -8   4  12    1779.8     550.9     154.6
  -8   4  12    1292.0     550.9     144.7
  -8   4  13    3260.7    2308.5     185.7
  -8   4  13    3999.7    2308.5     202.4
  -8   4  16     936.5    1454.1     157.9
  -8   4  19     597.1     186.5     185.4
  -8   4  20     892.8    2354.1     131.1
  -8   4  21     629.0       8.7     203.2
  -8   5 -17     283.0     415.7     152.8
  -8   5 -14    4214.7    2171.3     214.4
  -8   5 -14    3352.7    2171.3     200.2
  -8   5 -13     649.9     966.1     125.0
  -8   5 -13     933.4     966.1     148.2
  -8   5 -12     282.2     217.2     132.6
  -8   5 -11    2281.2    1544.8     162.7
  -8   5 -11    1760.3    1544.8     149.4
  -8   5 -10     433.6     137.7     101.0
  -8   5 -10     544.1     137.7     137.2
  -8   5  -9    1890.4    2030.1     130.1
  -8   5  -9    2178.8    2030.1     137.3
  -8   5  -8    2095.3    1585.4     158.3
  -8   5  -8    1632.8    1585.4     120.9
  -8   5  -7     243.7      40.0      80.6
  -8   5  -6     366.6    1011.7     118.6
  -8   5  -6     430.4    1011.7      83.5
  -8   5  -5     528.6     281.5      72.4
  -8   5  -5     292.7     281.5     121.8
  -8   5  -4     103.9       9.6      68.4
  -8   5  -4     140.9       9.6      93.7
  -8   5  -3     530.9       6.7      77.3
  -8   5  -3     594.6       6.7      94.4
  -8   5  -2    6312.0    6293.6     250.1
  -8   5  -2    4886.1    6293.6     252.5
  -8   5  -1     215.6     874.7     115.2
  -8   5  -1     343.2     874.7      67.9
  -8   5   0    9858.6    9437.6     440.7
  -8   5   0   10877.7    9437.6     376.8
  -8   5   1     460.9     874.7      68.7
  -8   5   2    5928.5    6293.6     254.3
  -8   5   2    5093.9    6293.6     209.9
  -8   5   3     652.6       6.7      77.8
  -8   5   3     575.9       6.7      92.9
  -8   5   4     169.1       9.6      71.1
  -8   5   4     154.0       9.6      74.9
  -8   5   5     394.8     281.5      84.1
  -8   5   5     361.6     281.5      61.8
  -8   5   6     577.1    1011.7      91.7
  -8   5   6     469.8    1011.7      94.0
  -8   5   7     260.9      40.0      85.0
  -8   5   8    1894.8    1585.4     130.3
  -8   5   8    1526.1    1585.4     110.9
  -8   5   9    1810.4    2030.1     112.0
  -8   5   9    2114.3    2030.1     156.6
  -8   5  10     568.4     137.7      89.8
  -8   5  10     382.5     137.7     113.0
  -8   5  11    1771.1    1544.8     149.9
  -8   5  11    1901.6    1544.8     148.5
  -8   5  12     599.6     217.2     135.2
  -8   5  13     599.6     966.1     144.1
  -8   5  13     696.8     966.1     106.3
  -8   5  14    3158.4    2171.3     223.3
  -8   5  14    4055.4    2171.3     249.8
  -8   5  17     484.4     415.7     117.0
  -8   5  18     293.5       9.6     144.1
  -8   6 -16     487.9     434.6     132.2
  -8   6 -15    1425.1    1942.2     171.4
  -8   6 -15    1325.6    1942.2     124.0
  -8   6 -14     320.7     778.4     128.5
  -8   6 -14     165.1     778.4      96.2
  -8   6 -13    2193.3    1108.3     152.3
  -8   6 -13    1027.0    1108.3     145.5
  -8   6 -12     599.6     216.3     126.4
  -8   6 -12     622.6     216.3     130.1
  -8   6 -11    3063.4    4367.1     177.1
  -8   6 -11    3287.2    4367.1     180.5
  -8   6  -9     564.8    1993.8     106.7
  -8   6  -9     427.2    1993.8     107.7
  -8   6  -8    4459.4     769.1     227.4
  -8   6  -8    4302.2     769.1     216.6
  -8   6  -7     844.2    3870.9      82.5
  -8   6  -7     923.9    3870.9     123.9
  -8   6  -6    3540.5     162.9     190.4
  -8   6  -6    3328.8     162.9     172.7
  -8   6  -5     136.0     997.3      81.3
  -8   6  -4    4218.0     267.3     194.4
  -8   6  -4    4088.3     267.3     224.4
  -8   6  -3     317.0     257.0     114.9
  -8   6  -3     159.9     257.0      75.7
  -8   6  -2     683.2     122.7      79.6
  -8   6  -2     429.3     122.7      99.4
  -8   6  -1     330.0     297.3      76.9
  -8   6   0   11811.9   11337.6     443.1
  -8   6   1     255.1     297.3      70.9
  -8   6   2     510.9     122.6      86.3
  -8   6   3     259.2     257.0      85.6
  -8   6   3     135.4     257.0      57.7
  -8   6   4    4525.1     267.3     208.3
  -8   6   4    4121.4     267.3     169.0
  -8   6   5     150.9     997.3      98.9
  -8   6   5     148.3     997.3      89.2
  -8   6   6    3397.6     162.9     168.5
  -8   6   6    3248.9     162.9     164.7
  -8   6   7     823.3    3870.9     115.5
  -8   6   7     785.2    3870.9     105.6
  -8   6   8    4839.3     769.1     236.9
  -8   6   8    4904.2     769.1     238.5
  -8   6   9     348.0    1993.8     109.8
  -8   6   9     722.9    1993.8     115.2
  -8   6  10     285.6    1133.2     119.5
  -8   6  11    2975.5    4367.1     188.6
  -8   6  11    2858.4    4367.1     165.5
  -8   6  12     643.4     216.3     106.0
  -8   6  12     389.6     216.3      98.8
  -8   6  13    1743.0    1108.3     168.1
  -8   6  13    1908.4    1108.3     175.8
  -8   6  15    1784.2    1942.2     191.8
  -8   6  16     411.3     434.6     161.2
  -8   7 -18     465.3    1106.6     100.2
  -8   7 -17     234.1     184.6     120.8
  -8   7 -14     259.2      44.6     138.8
  -8   7 -12     176.6       0.4     109.0
  -8   7 -12     205.1       0.4     124.2
  -8   7 -11     526.2     461.8     130.2
  -8   7 -11     721.5     461.8     113.7
  -8   7 -10    2041.3    2503.0     144.6
  -8   7 -10    1462.3    2503.0     155.9
  -8   7  -9     335.6       6.2     114.4
  -8   7  -9     366.6       6.2      81.0
  -8   7  -8    5876.9    7593.9     280.9
  -8   7  -8    6677.9    7593.9     269.9
  -8   7  -7     175.2       0.1     112.7
  -8   7  -6    5599.4    5402.1     254.9
  -8   7  -6    6402.5    5402.1     276.7
  -8   7  -5     149.0     327.9      76.8
  -8   7  -4    5849.3    5131.4     256.5
  -8   7  -4    6873.3    5131.4     269.5
  -8   7  -3     451.0     294.3      74.5
  -8   7  -3     568.4     294.3      92.3
  -8   7  -2    1532.2    1072.4     117.2
  -8   7  -1    6800.8    3561.8     276.6
  -8   7   0     217.8     393.2      62.5
  -8   7   1    6989.3    3561.8     271.8
  -8   7   2    1861.3    1072.4     129.1
  -8   7   3     510.9     294.3      89.8
  -8   7   4    7463.0    5131.4     316.5
  -8   7   4    5607.1    5131.4     247.3
  -8   7   6    6324.3    5402.1     262.7
  -8   7   6    6703.2    5402.1     270.4
  -8   7   8    5442.2    7593.9     243.7
  -8   7   8    5328.6    7593.9     248.6
  -8   7   9     356.8       6.2      89.7
  -8   7   9     310.6       6.2      89.1
  -8   7  10    2085.9    2503.0     165.0
  -8   7  10    1634.9    2503.0     121.0
  -8   7  11     815.9     461.8     144.5
  -8   7  11    1101.1     461.8     150.7
  -8   7  12     227.1       0.4      98.8
  -8   7  13     454.3      85.4     136.4
  -8   7  13     313.3      85.4      91.3
  -8   7  14     252.6      44.6     167.3
  -8   7  15     321.6     100.2     158.3
  -8   7  18     853.2    1106.6     186.9
  -8   7  20    1096.0    1379.1     174.3
  -8   8 -18     922.4     540.1     122.2
  -8   8 -17     208.1      46.5     104.2
  -8   8 -16    1766.8     643.7     130.2
  -8   8 -15    1577.0     873.3     137.3
  -8   8 -14    2498.1    1842.9     206.3
  -8   8 -14    2116.6    1842.9     142.5
  -8   8 -13    1394.1     915.9     169.6
  -8   8 -13    1327.4     915.9     116.6
  -8   8 -12    3355.7     746.4     233.2
  -8   8 -12    3494.6     746.4     176.9
  -8   8 -11    1325.6    1810.7     124.0
  -8   8 -11    1706.6    1810.7     164.2
  -8   8 -10   10493.6    5434.3     459.9
  -8   8 -10   13500.5    5434.3     449.7
  -8   8  -9    3219.5    6827.1     175.7
  -8   8  -9    3479.3    6827.1     197.9
  -8   8  -8   12627.6    5020.2     510.3
  -8   8  -8   14545.3    5020.2     547.7
  -8   8  -7    1055.3     628.9     112.3
  -8   8  -7     833.7     628.9     125.2
  -8   8  -6   17249.6   10426.6     657.5
  -8   8  -6   19594.9   10426.6     700.7
  -8   8  -5     649.9     467.9      93.4
  -8   8  -5     773.7     467.9      97.6
  -8   8  -4   17549.2    6468.1     629.0
  -8   8  -3     350.0      75.7     106.2
  -8   8  -1    1191.9     877.4      92.6
  -8   8   0    3711.4    3540.1     179.2
  -8   8   1    1374.9     877.4     124.4
  -8   8   3     262.6      75.7     103.7
  -8   8   4   18218.6    6468.1     640.8
  -8   8   4   18449.1    6468.1     609.8
  -8   8   5     574.6     467.9     115.0
  -8   8   5     709.1     467.9     123.7
  -8   8   6   16366.6   10426.5     567.8
  -8   8   6   16785.1   10426.5     595.1
  -8   8   7     688.6     628.9     109.7
  -8   8   7     799.8     628.9     128.4
  -8   8   8   14965.3    5020.2     486.1
  -8   8   8   13723.2    5020.2     495.7
  -8   8   9    3231.3    6827.1     161.3
  -8   8   9    3057.7    6827.1     156.9
  -8   8  10   11622.0    5434.3     439.5
  -8   8  10   12173.6    5434.3     449.8
  -8   8  11    1425.1    1810.7     157.8
  -8   8  11    1384.4    1810.7     165.1
  -8   8  12    2573.4     746.4     183.3
  -8   8  12    2398.5     746.4     199.7
  -8   8  13    1532.2     915.9     187.9
  -8   8  14    2025.1    1842.8     157.9
  -8   8  15    1536.2     873.3     157.8
  -8   8  16    1502.1     643.7     144.0
  -8   8  17     281.3      46.5     134.2
  -8   8  18     430.4     540.1     142.4
  -8   9 -16     692.7    1156.0     100.5
  -8   9 -14    1899.3    2580.6     139.4
  -8   9 -13     312.4      23.5      84.8
  -8   9 -13     266.8      23.5     123.1
  -8   9 -12    4151.3    3441.7     182.9
  -8   9 -12    3175.8    3441.7     229.7
  -8   9 -11    1010.6     345.3     134.5
  -8   9 -11    1691.7     345.3     125.2
  -8   9 -10     598.4     867.9      99.7
  -8   9 -10     930.2     867.9     144.8
  -8   9  -9     677.8     420.0     100.8
  -8   9  -9     692.7     420.0     108.7
  -8   9  -8     555.0     735.1      82.7
  -8   9  -8    1048.7     735.1     140.4
  -8   9  -4    2067.1    3743.1     124.4
  -8   9  -3     909.9     837.5     124.5
  -8   9  -2    6431.4    6286.3     269.0
  -8   9   0   19350.1   21943.1     682.0
  -8   9   1     175.2      89.6     103.1
  -8   9   2    5876.9    6286.3     253.2
  -8   9   3     750.9     837.5      96.2
  -8   9   4    2095.3    3743.1     153.5
  -8   9   5     302.5    1009.1     114.9
  -8   9   5     403.0    1009.1     126.4
  -8   9   6     215.6      69.3     134.1
  -8   9   8     772.3     735.1     139.1
  -8   9   8    1072.2     735.1     160.5
  -8   9   9    1247.8     420.0     151.3
  -8   9   9     857.7     420.0      99.8
  -8   9  10    1005.7     867.9     158.7
  -8   9  10     807.1     867.9     151.0
  -8   9  11    1436.8     345.3     131.1
  -8   9  12    4315.8    3441.7     244.1
  -8   9  14    2618.1    2580.6     206.0
  -8   9  16     671.1    1156.0     151.1
  -8   9  17     213.3      63.9     139.4
  -8  10 -15     836.7     441.8      97.0
  -8  10 -13    2315.8    1500.9     126.7
  -8  10 -11     865.3    1950.0     163.9
  -8  10 -11    1104.5    1950.0      97.8
  -8  10 -10     593.3     533.2     150.8
  -8  10  -9     659.2    1971.4     117.9
  -8  10  -8     798.3     283.8     156.0
  -8  10  -7    1649.5    2596.5     132.0
  -8  10  -6     342.3     882.4      89.7
  -8  10  -5    1883.6     700.7     159.0
  -8  10  -4     718.7     305.9     124.5
  -8  10  -3    1480.1     442.6     135.0
  -8  10   0     369.5    2127.1      84.3
  -8  10   2     271.0     528.0     118.1
  -8  10   3    1482.1     442.6     153.0
  -8  10   4     692.7     305.9     122.2
  -8  10   5    2444.2     700.7     191.4
  -8  10   5    1482.1     700.7     123.2
  -8  10   6     804.2     882.4     124.4
  -8  10   6     695.4     882.4     161.9
  -8  10   7    1870.2    2596.6     142.8
  -8  10   7    2217.5    2596.6     179.8
  -8  10   8     795.4     283.8     148.5
  -8  10   8    1156.6     283.8     166.7
  -8  10   9     992.6    1971.4     169.1
  -8  10   9     813.0    1971.4     145.7
  -8  10  10     647.3     533.2     174.6
  -8  10  11     897.4    1950.0     139.1
  -8  10  13    2303.4    1500.9     185.8
  -8  10  15     729.9     441.8     203.6
  -8  10  17     627.7     877.3     156.5
  -8  11  -9     440.1     383.3     147.2
  -8  11  -8     706.3     804.3     123.4
  -8  11  -6     749.5     818.3     115.9
  -8  11  -5    1224.2    2198.5     144.5
  -8  11  -4     265.1     278.0     135.3
  -8  11  -3    1526.1    1279.6     127.0
  -8  11  -2     830.7     301.7     129.4
  -8  11   0     230.2       1.5     129.2
  -8  11   2     521.5     301.7     132.0
  -8  11   3    1620.3    1279.6     170.3
  -8  11   4     186.3     278.0      78.2
  -8  11   5     845.7    2198.5     120.1
  -8  11   6     791.0     818.3     126.3
  -8  11   6    1251.5     818.3     157.0
  -8  11   8     786.7     804.3     127.4
  -8  11   9     482.2     383.3     138.2
  -8  11  10     478.8     539.6     170.5
  -8  11  11     281.3     413.0     129.8
  -8  11  16     352.9     157.5     163.8
  -8  11  17     431.5     423.3     165.1
  -8  12  -7     612.3    1833.7     168.6
  -8  12  -6    1452.5    1193.5     171.1
  -8  12  -5    1747.3    1257.4     151.0
  -8  12  -4     325.3     261.1     140.5
  -8  12  -3    1215.2     879.8     127.7
  -8  12  -2     252.6      27.3     128.8
  -8  12  -1     186.3     255.9      99.3
  -8  12   0    1747.3    1046.5     168.3
  -8  12   1     358.7     255.9     107.5
  -8  12   2     241.3      27.3      95.4
  -8  12   3    1255.1     879.8     164.5
  -8  12   4     957.2     261.1     146.9
  -8  12   6    2241.9    1193.5     178.4
  -8  12   7    1340.6    1833.7     143.6
  -8  12   8    1852.4     373.4     204.3
  -8  12   9    1042.0    1174.3     204.9
  -8  12  10    1401.8     615.3     168.1
  -8  12  11    1760.3    3273.8     231.7
  -8  12  12     968.4     300.7     159.0
  -8  12  13     375.5    1807.9     210.0
  -8  12  14     397.8      60.4     154.4
  -8  12  15     856.2    1198.2     235.6
  -8  13   6     306.1     538.3     128.2
  -8  13   8     337.5     164.6     182.0
  -8  13   9    2029.7    1669.7     248.8
  -8  13  11    1850.2    1176.3     244.2
  -8  13  13     882.1     150.8     228.4
  -8  14   7     894.4    1660.6     169.8
  -8  14   9     429.3     816.5     224.5
  -8  14  11     585.8     474.7     222.3
  -8  15   7     375.5       1.8     213.0
  -8  15   8    1132.1    1127.9     187.5
  -8  15  10     293.5     157.7     173.3
  -8  16   7    1030.4      46.8     235.2
  -8  16   8    1624.5     392.6     272.5
  -8  16   9     293.5     920.6     186.6
  -7 -18  -3     278.7     153.8     110.3
  -7 -18  -1     648.6    1502.9     172.2
  -7 -18   1     578.3    1502.9     134.0
  -7 -18   1     608.5    1502.9     162.9
  -7 -18   2     330.0     151.3     159.4
  -7 -18   5     194.9      18.4     127.5
  -7 -17  -3     329.0      97.4     149.8
  -7 -17  -1     350.0      51.5     157.4
  -7 -17   2     286.5      58.7     115.3
  -7 -17   3     242.1      97.4     108.4
  -7 -17   4     542.9      84.4     152.7
  -7 -17   5     203.6      19.4     123.0
  -7 -17   7     850.2     212.2     183.6
  -7 -17   7     672.5     212.2     143.2
  -7 -17   8     393.7      76.3     179.2
  -7 -16  -6     933.4     667.3     151.4
  -7 -16  -5     505.1     152.4     142.7
  -7 -16  -4     326.2     518.7     129.6
  -7 -16  -3     424.0     485.1     140.3
  -7 -16  -2     468.7     318.5     138.5
  -7 -16  -1    2128.5    3439.3     161.9
  -7 -16   1    3086.3    3439.3     220.8
  -7 -16   1    2547.3    3439.3     177.1
  -7 -16   2     512.1     318.5     122.6
  -7 -16   2     829.2     318.5     159.0
  -7 -16   3     274.4     485.1     145.3
  -7 -16   4     152.1     518.7     101.2
  -7 -16   4     380.5     518.7     109.7
  -7 -16   5     397.8     152.4     108.1
  -7 -16   5     355.8     152.4     118.8
  -7 -16   6     562.3     667.3     145.6
  -7 -16   6     643.4     667.3     142.7
  -7 -16  10     367.6     108.5     195.9
  -7 -15  -5    4184.6    2057.5     243.7
  -7 -15  -4     251.8     447.1     122.0
  -7 -15  -3    1403.7    1438.6     119.9
  -7 -15  -2     249.4      86.6      96.2
  -7 -15  -1    1978.9    1932.9     169.9
  -7 -15   1    1806.1    1932.9     195.2
  -7 -15   1    1788.6    1932.9     172.4
  -7 -15   2     242.9      86.6     153.6
  -7 -15   2     447.7      86.6     103.7
  -7 -15   3    1988.1    1438.6     179.5
  -7 -15   3    1634.9    1438.6     141.9
  -7 -15   4     319.8     447.1     141.2
  -7 -15   5    4101.6    2057.6     224.7
  -7 -15   5    3263.6    2057.6     212.3
  -7 -15   7    2462.1    1353.6     179.2
  -7 -15   7    2383.3    1353.6     158.7
  -7 -15   8     278.7       3.8     174.9
  -7 -15   8     328.1       3.8     133.7
  -7 -15   9    2107.2    1887.3     222.7
  -7 -15   9    1933.2    1887.3     181.5
  -7 -15  11     512.1     602.3     198.5
  -7 -15  13     617.4    1406.5     216.7
  -7 -14  -5    1361.5     739.7     114.3
  -7 -14  -4    2060.0    2326.0     126.5
  -7 -14  -3    6535.3    6440.8     275.3
  -7 -14  -2    1114.8    1048.4     129.2
  -7 -14  -1    5645.8    3748.7     275.3
  -7 -14   1    5097.6    3748.6     250.5
  -7 -14   1    6279.2    3748.6     269.9
  -7 -14   2    1144.3    1048.4     157.1
  -7 -14   2    1111.4    1048.4     144.5
  -7 -14   3    8202.7    6440.9     373.9
  -7 -14   3    7347.6    6440.9     327.3
  -7 -14   4    2576.0    2326.0     186.0
  -7 -14   4    1937.8    2326.0     138.6
  -7 -14   5    2140.5     739.7     186.2
  -7 -14   5    2388.4     739.7     181.6
  -7 -14   6     407.2     406.7     138.5
  -7 -14   6     273.6     406.7     141.7
  -7 -14   7     691.3     546.3     145.2
  -7 -14   7     857.7     546.3     172.3
  -7 -14   9     853.2     304.9     129.6
  -7 -14   9     952.4     304.9     175.2
  -7 -14  11    1227.8     279.6     204.3
  -7 -14  13     620.0      46.9     197.9
  -7 -14  14     455.4      47.6     168.5
  -7 -14  15     729.9      89.3     217.5
  -7 -13  -5    2090.6    3839.2     122.7
  -7 -13  -3    3488.5    3340.0     192.0
  -7 -13  -2     796.9      87.2     119.5
  -7 -13  -1    3838.2    3479.9     198.2
  -7 -13   1    3844.6    3479.9     201.6
  -7 -13   1    3815.9    3479.9     194.5
  -7 -13   2     629.0      87.2     154.0
  -7 -13   2     738.2      87.2     133.2
  -7 -13   3    3445.9    3340.0     193.9
  -7 -13   3    3620.8    3340.0     211.2
  -7 -13   5    3003.7    3839.2     183.8
  -7 -13   5    2281.2    3839.2     147.9
  -7 -13   7    3123.6    3711.9     201.9
  -7 -13   7    2770.8    3711.9     182.0
  -7 -13   9    3083.4    3194.2     171.9
  -7 -13   9    2050.7    3194.2     210.3
  -7 -13  10     609.8     126.3     105.8
  -7 -13  10     821.8     126.3     176.0
  -7 -13  11    1128.7     692.4     157.8
  -7 -13  13    1213.4    1170.8     219.3
  -7 -13  15     832.2    1082.4     211.4
  -7 -12  -5    8811.9    2583.0     353.6
  -7 -12  -4    2708.7    2213.3     163.8
  -7 -12  -3    3129.4     865.6     179.0
  -7 -12  -2    1033.7    1485.5     109.5
  -7 -12  -1   10663.5    6181.7     367.7
  -7 -12   1   11007.3    6181.7     460.2
  -7 -12   1   10631.5    6181.7     404.4
  -7 -12   2    1321.8    1485.5     131.3
  -7 -12   2    1466.3    1485.5     164.0
  -7 -12   3    3352.7     865.6     203.2
  -7 -12   3    3509.8     865.6     195.7
  -7 -12   4    3003.7    2213.2     200.8
  -7 -12   4    2877.8    2213.2     193.8
  -7 -12   5    9776.8    2583.0     403.1
  -7 -12   5    8193.4    2583.0     359.7
  -7 -12   6     520.3     479.9     140.1
  -7 -12   6     598.4     479.9     136.3
  -7 -12   7    3367.6    1071.0     185.7
  -7 -12   7    3424.8    1071.0     205.4
  -7 -12   8     400.9     127.1     139.5
  -7 -12   9    1429.0     903.1     148.3
  -7 -12   9    1649.5     903.1     176.1
  -7 -12  10     986.1    1067.6     123.2
  -7 -12  12     899.0    1095.6     174.8
  -7 -12  13     452.1      95.7     190.9
  -7 -12  16     525.0     174.7     224.7
  -7 -11  -4    1286.4     271.1     112.9
  -7 -11  -3     550.1    1710.3      92.0
  -7 -11  -1     431.5    1444.6      82.5
  -7 -11   1     582.1    1444.6     154.4
  -7 -11   1     485.6    1444.6      92.1
  -7 -11   3     569.7    1710.4     108.4
  -7 -11   3     395.8    1710.4     151.9
  -7 -11   4     936.5     271.1      90.0
  -7 -11   4    1123.5     271.1     159.1
  -7 -11   5     390.7    2220.2     146.9
  -7 -11   5     414.5    2220.2     109.3
  -7 -11   6     337.5      76.9     139.4
  -7 -11  14     280.4     209.6     182.3
  -7 -11  16     345.2     103.5     207.1
  -7 -11  18     398.9      54.3     217.5
  -7 -10  -4    1161.9    1251.6      98.5
  -7 -10  -3    8334.1    6033.6     296.8
  -7 -10  -2    2408.6    1538.6     126.6
  -7 -10  -1    3126.5    2003.7     155.8
  -7 -10   1    2803.5    2003.7     194.0
  -7 -10   1    3000.9    2003.7     155.5
  -7 -10   2    2062.4    1538.6     175.8
  -7 -10   2    2053.0    1538.6     114.6
  -7 -10   3    7570.4    6033.7     332.3
  -7 -10   3    7943.1    6033.7     331.2
  -7 -10   4    1193.7    1251.6     123.0
  -7 -10   4    1372.9    1251.6     133.9
  -7 -10   5    8729.7    6711.9     390.6
  -7 -10   5    7356.4    6711.9     327.5
  -7 -10   6     577.1     261.8     110.3
  -7 -10   6     236.5     261.8     112.7
  -7 -10   7    8657.6    6554.8     379.3
  -7 -10   7    9976.8    6554.8     391.8
  -7 -10   8     786.7    1328.9     137.5
  -7 -10   8     350.9    1328.9      90.9
  -7 -10   9     664.5     468.4     131.7
  -7 -10   9     627.7     468.4     111.2
  -7 -10  10    2426.4    3587.0     185.6
  -7 -10  11     525.0     521.5     118.2
  -7 -10  12    1308.7     672.5     149.4
  -7 -10  13     705.0    1181.5     183.6
  -7 -10  14     439.0     287.0     136.2
  -7  -9  -3     140.3     252.8      59.9
  -7  -9  -2      94.6     710.1      59.7
  -7  -9  -1    2781.7    1370.2     125.2
  -7  -9   1    2498.1    1370.2     131.5
  -7  -9   1    2462.1    1370.2     189.5
  -7  -9   2     137.8     710.1      64.2
  -7  -9   3     245.3     252.8      76.0
  -7  -9   3     234.9     252.8     106.0
  -7  -9   5    3003.7     111.5     172.5
  -7  -9   5    3178.7     111.5     157.1
  -7  -9   7    3424.8       3.1     187.2
  -7  -9   7    3925.0       3.1     200.5
  -7  -9   8    2350.7     888.8     165.1
  -7  -9   8    2789.8     888.8     188.1
  -7  -9   9    3822.2     359.4     210.6
  -7  -9   9    3512.9     359.4     208.0
  -7  -9  10     250.2      97.7     105.3
  -7  -9  11    1821.4     220.6     147.6
  -7  -9  12     296.2     520.6     113.7
  -7  -9  13    1870.2     272.5     194.2
  -7  -9  15     520.3     127.0     196.6
  -7  -9  17     460.9      19.7     152.9
  -7  -8  -3    3627.0    3887.0     146.1
  -7  -8  -1     254.3     217.3      62.5
  -7  -8   1     177.3     217.3      69.4
  -7  -8   1     218.6     217.3     124.4
  -7  -8   3    3403.7    3887.0     177.6
  -7  -8   3    3254.8    3887.0     161.9
  -7  -8   4     517.9     831.0      94.0
  -7  -8   4     578.3     831.0      81.9
  -7  -8   5    8749.0   11482.5     333.1
  -7  -8   5    9119.7   11482.5     340.0
  -7  -8   6     397.8       0.9     110.1
  -7  -8   7    6381.8    7468.2     292.7
  -7  -8   7    6826.3    7468.2     277.1
  -7  -8   8    4886.1    3332.2     259.7
  -7  -8   8    4750.0    3332.2     245.4
  -7  -8   9    6124.8    5680.9     266.6
  -7  -8   9    4944.0    5680.9     250.4
  -7  -8  10    4864.5    2922.0     248.4
  -7  -8  11     869.8     452.2     149.2
  -7  -8  12    5336.1    1041.8     309.1
  -7  -8  13    2064.7    2101.6     152.4
  -7  -8  15    2150.0    3356.9     222.5
  -7  -8  16     711.8       0.3     139.1
  -7  -7  -1    3506.8    1350.5     140.6
  -7  -7   1    3328.8    1350.5     187.6
  -7  -7   1    3352.7    1350.5     146.4
  -7  -7   2     352.9     118.1      64.0
  -7  -7   3   12901.6    8634.2     498.2
  -7  -7   3   13137.2    8634.2     485.0
  -7  -7   5   11677.7    5308.2     457.3
  -7  -7   5   10937.0    5308.2     431.8
  -7  -7   6     149.0     265.1      64.9
  -7  -7   6     253.5     265.1     138.9
  -7  -7   7   14285.0    5484.4     542.8
  -7  -7   7   15797.2    5484.4     577.3
  -7  -7   8     226.3      24.5     108.7
  -7  -7   8     269.3      24.5     129.6
  -7  -7   9    6514.5    2204.0     291.6
  -7  -7   9    7255.0    2204.0     303.3
  -7  -7  11    6116.7    2188.2     302.7
  -7  -7  12     705.0    1043.7     115.1
  -7  -7  13    4211.3    1795.9     271.3
  -7  -7  14    1474.2      49.9     188.2
  -7  -7  15    3651.9    1970.3     255.7
  -7  -7  16     224.0      12.8     127.4
  -7  -7  17    1852.4    1279.8     208.8
  -7  -7  19    1749.5    2224.4     211.5
  -7  -7  21     490.1     203.7     250.2
  -7  -6  -1    5306.0    1634.3     176.7
  -7  -6   1    4469.7    1634.3     255.3
  -7  -6   1    5038.8    1634.3     175.8
  -7  -6   2     101.8      47.6      52.1
  -7  -6   4     717.4    1617.4      70.5
  -7  -6   4     631.6    1617.4     105.1
  -7  -6   5    2291.0    9308.1     155.6
  -7  -6   5    2852.9    9308.1     143.3
  -7  -6   6    3996.5    3866.4     202.3
  -7  -6   6    4577.3    3866.4     220.0
  -7  -6   7    4336.2    8559.9     210.7
  -7  -6   8     578.3     335.6      95.6
  -7  -6   8     500.5     335.6     112.0
  -7  -6   9     736.8    1254.8     121.9
  -7  -6  10    2636.6    2628.4     172.2
  -7  -6  11    3409.7     865.0     210.9
  -7  -6  12    4039.0    3973.3     219.7
  -7  -6  13    5869.0    3493.3     264.9
  -7  -6  14    1229.7     709.5     137.5
  -7  -6  15    8170.1    4882.2     387.2
  -7  -6  16    1082.3     394.4     188.5
  -7  -6  17    3436.9    2166.7     260.2
  -7  -6  18    1184.8     684.1     211.4
  -7  -6  19     337.5     136.0     141.3
  -7  -5  -1   18561.5   18472.0     759.3
  -7  -5   1   22051.3   18472.0     643.7
  -7  -5   1   19021.3   18472.0     733.1
  -7  -5   3    9730.9   10216.5     351.3
  -7  -5   3    8514.1   10216.5     361.9
  -7  -5   4     526.2      71.2      63.9
  -7  -5   4     442.2      71.2     140.0
  -7  -5   5    6916.2   12934.9     279.0
  -7  -5   5    7171.7   12934.9     310.3
  -7  -5   6     897.4      80.1      95.9
  -7  -5   6    1002.4      80.1     138.9
  -7  -5   7    7132.4   13916.4     326.9
  -7  -5   7    7701.2   13916.4     335.1
  -7  -5   8    1167.1     188.3     142.8
  -7  -5   8     916.1     188.3     107.8
  -7  -5   9    3608.4    5737.2     186.0
  -7  -5  10     325.3     328.2     115.4
  -7  -5  11    2446.7    5057.2     140.4
  -7  -5  13    4208.0    4497.0     217.6
  -7  -5  14     717.4     190.5     160.3
  -7  -5  15     872.9    4590.0     143.3
  -7  -5  17     332.8     551.0     177.9
  -7  -5  18     388.6      45.6     193.3
  -7  -5  19     304.3    1333.8     199.8
  -7  -5  21     317.0     446.0     151.6
  -7  -4 -19     326.2      14.5     144.5
  -7  -4 -18     588.3     810.0     132.7
  -7  -4 -17    2348.2    1354.5     157.5
  -7  -4 -16    4366.8    4174.1     221.7
  -7  -4 -15    3449.0    1295.2     169.7
  -7  -4 -14    3043.4    3239.8     156.6
  -7  -4  -1    6585.5     582.6     280.6
  -7  -4   1    6656.8     582.6     349.5
  -7  -4   1    8240.2     582.6     224.9
  -7  -4   2    7606.4    5322.1     301.6
  -7  -4   2    8179.4    5322.1     261.4
  -7  -4   3     827.7    1179.7     112.8
  -7  -4   3     765.1    1179.7      57.1
  -7  -4   4    6394.2    6738.5     268.2
  -7  -4   4    7321.1    6738.5     273.8
  -7  -4   5     442.2    6533.5      66.2
  -7  -4   5     927.1    6533.5     147.7
  -7  -4   6    5385.2    8023.1     249.9
  -7  -4   6    5396.6    8023.1     242.6
  -7  -4   7    2787.1   11598.2     188.0
  -7  -4   7    2919.4   11598.2     142.2
  -7  -4   8    1552.5    2444.5     115.9
  -7  -4   9     251.8    2389.8      97.5
  -7  -4  10    1331.2    1357.3     126.2
  -7  -4  11    1850.2      60.5     155.4
  -7  -4  12     428.2     162.7     123.9
  -7  -4  13    9218.6    4730.5     396.4
  -7  -4  14    4208.0    3239.7     257.8
  -7  -4  15    3925.0    1295.2     242.5
  -7  -4  16    4918.6    4174.1     289.5
  -7  -4  17    2563.0    1354.5     250.8
  -7  -4  18     302.5     810.0     184.9
  -7  -3 -19     845.7    1092.9     121.6
  -7  -3 -18     620.0     653.5     104.1
  -7  -3 -17     859.2     896.1     130.1
  -7  -3 -16     362.6      94.6      85.5
  -7  -3 -15    1995.0    3185.1     133.7
  -7  -3 -14     160.5     949.2      87.6
  -7  -3 -13    1062.1    4871.4      99.2
  -7  -3 -11    1868.0    6439.5     107.1
  -7  -3  -2     222.4     209.2     103.9
  -7  -3  -1    3752.4   14541.7     196.0
  -7  -3   1    4535.5   14541.7     243.3
  -7  -3   2     169.1     209.2      28.9
  -7  -3   3     441.2    2962.1      48.8
  -7  -3   3     370.5    2962.1     120.2
  -7  -3   4     611.0      45.2      54.9
  -7  -3   4     673.8      45.2     103.1
  -7  -3   5    8240.2    7408.9     323.2
  -7  -3   5    7489.8    7408.9     312.6
  -7  -3   6     688.6     206.3      74.5
  -7  -3   6     734.0     206.3     102.1
  -7  -3   7    1113.1    4367.7      80.9
  -7  -3   7    1303.1    4367.7     154.6
  -7  -3   8     755.2     126.1      90.8
  -7  -3   9    2462.1    5598.6     146.0
  -7  -3  11    1618.2    6439.6     139.1
  -7  -3  13     727.1    4871.4     104.4
  -7  -3  14     301.6     949.2     142.5
  -7  -3  15    1931.0    3185.0     179.1
  -7  -3  16     622.6      94.6     137.8
  -7  -3  17    1215.2     896.1     136.7
  -7  -3  18     978.0     653.5     187.2
  -7  -3  19    1834.7    1092.9     179.0
  -7  -3  20     572.1      77.9     196.3
  -7  -3  21     236.5     897.1     144.4
  -7  -2 -18    3026.3    3427.1     193.1
  -7  -2 -17    1142.6     157.8     139.6
  -7  -2 -16    2303.4    2754.4     178.3
  -7  -2 -15    4455.9    1953.5     213.6
  -7  -2 -14    5751.0    5559.9     242.6
  -7  -2 -13    3844.6    1903.8     169.6
  -7  -2 -12     201.4     634.6      78.4
  -7  -2 -11    1442.6     234.5      80.4
  -7  -2  -9     449.9      10.5      59.1
  -7  -2  -8    3642.5    3524.1     133.9
  -7  -2  -3     393.7      72.4      96.3
  -7  -2  -2   10340.9   11961.8     425.1
  -7  -2  -1    6614.8    4209.4     327.4
  -7  -2   1    6527.0    4209.4     283.5
  -7  -2   2    9573.7   11961.8     404.0
  -7  -2   2   12535.0   11961.8     317.8
  -7  -2   2   11599.8   11961.8     383.5
  -7  -2   3     426.1      72.4      43.7
  -7  -2   3     569.7      72.4     135.5
  -7  -2   4   29266.6   26573.2    1032.9
  -7  -2   4   30759.5   26573.2    1022.8
  -7  -2   5     193.4    1582.6      53.8
  -7  -2   6    5825.6    8334.9     236.3
  -7  -2   6    5249.8    8334.9     246.8
  -7  -2   7    1318.1    2852.4     103.0
  -7  -2   8    2806.2    3524.1     150.4
  -7  -2   9     369.5      10.5      93.3
  -7  -2  11    1266.1     234.5     145.1
  -7  -2  12     200.7     634.6     116.2
  -7  -2  13    3580.5    1903.8     219.2
  -7  -2  14    4469.7    5560.0     224.3
  -7  -2  15    3787.2    1953.5     244.5
  -7  -2  16    2313.3    2754.4     228.4
  -7  -2  17    1589.3     157.8     146.1
  -7  -2  18    3599.1    3427.1     263.2
  -7  -2  20     522.7     197.4     153.4
  -7  -1 -18     273.6      62.4     133.2
  -7  -1 -16     443.3     290.9     123.9
  -7  -1 -15    1132.1     447.0     123.3
  -7  -1 -13    2863.9    1908.8     151.9
  -7  -1 -12    1668.4    1330.6     103.3
  -7  -1 -11   13131.2    2841.0     437.6
  -7  -1 -10     311.5     318.9      61.9
  -7  -1  -9   14137.4    2736.7     454.1
  -7  -1  -7    5924.5    1022.2     194.6
  -7  -1  -6      63.2     589.8      28.3
  -7  -1  -3   10064.6    4602.0     434.9
  -7  -1  -1   24442.5    8587.7     976.2
  -7  -1   1   23263.0    8587.7     881.6
  -7  -1   3   11856.9    4602.0     331.5
  -7  -1   3   10958.6    4602.0     453.8
  -7  -1   3   10636.8    4602.0     377.9
  -7  -1   4     279.6    1089.3      47.5
  -7  -1   4     318.8    1089.3      40.5
  -7  -1   5   18985.7    5383.2     682.6
  -7  -1   5   16313.8    5383.2     672.3
  -7  -1   6     174.5     589.8     100.2
  -7  -1   7    5802.0    1022.2     243.7
  -7  -1   9   12304.9    2736.7     452.2
  -7  -1  10     314.2     318.9      98.8
  -7  -1  11   14682.5    2841.0     562.8
  -7  -1  12    1342.5    1330.6     107.8
  -7  -1  13    3993.2    1908.8     221.8
  -7  -1  15    1470.2     447.0     172.2
  -7  -1  16     604.7     291.0     173.9
  -7  -1  19     458.7     183.8     179.0
  -7  -1  21     685.9     183.6     219.0
  -7   0 -18    1147.8    2365.1     129.4
  -7   0 -16    6189.6   12291.7     268.0
  -7   0 -14     298.0     743.5      98.9
  -7   0 -10     991.0      19.9      81.2
  -7   0  -8     113.6    1972.7      46.7
  -7   0  -6   16465.7   20043.0     509.9
  -7   0  -4   25957.9   30849.8     698.4
  -7   0  -4   23326.1   30849.8     898.5
  -7   0  -2    4767.8   11611.5     231.6
  -7   0   2    5661.3   11611.5     170.8
  -7   0   2    4500.8   11611.5     232.0
  -7   0   2    5618.7   11611.5     197.3
  -7   0   4   23729.8   30849.8     731.4
  -7   0   4   23539.3   30849.8     815.5
  -7   0   4   20634.2   30849.8     837.7
  -7   0   6   13990.5   20043.0     524.9
  -7   0   6   15481.0   20043.0     494.4
  -7   0   8     232.6    1972.7      74.8
  -7   0  10     594.6      19.9     103.2
  -7   0  12     230.2    3791.5     130.8
  -7   0  16    6056.3   12291.7     281.1
  -7   0  18    1149.6    2365.1     154.0
  -7   0  22     578.3     774.1     168.8
  -7   1 -18     255.9      62.4     139.5
  -7   1 -16     334.7     291.0      82.1
  -7   1 -15    1266.1     447.0     137.7
  -7   1 -13    3196.2    1908.8     148.8
  -7   1 -12    1666.3    1330.6     122.2
  -7   1 -11   13735.3    2841.0     441.5
  -7   1 -10     304.3     318.9      73.8
  -7   1  -9   12878.2    2736.7     445.1
  -7   1  -7    5427.0    1022.2     193.9
  -7   1  -6     102.3     589.8      36.5
  -7   1  -5   19739.7    5383.2     630.8
  -7   1  -5   19171.0    5383.2     736.0
  -7   1  -4     329.0    1089.3      37.4
  -7   1  -4     487.9    1089.3      90.0
  -7   1  -3    9437.9    4602.0     401.1
  -7   1  -3   11834.4    4602.0     370.5
  -7   1  -2     289.1      40.4     121.1
  -7   1  -1   27041.6    8587.7     704.4
  -7   1  -1   27828.0    8587.7     852.3
  -7   1  -1   22204.9    8587.7     884.4
  -7   1   1   26914.5    8587.7     778.9
  -7   1   1   27194.6    8587.7     791.5
  -7   1   1   24782.6    8587.7     991.1
  -7   1   2      67.3      40.4      33.9
  -7   1   2      92.6      40.4      39.2
  -7   1   3   10546.6    4602.0     360.4
  -7   1   3    8928.6    4602.0     414.5
  -7   1   3   11181.2    4602.0     349.2
  -7   1   4     420.8    1089.3      48.7
  -7   1   4     239.7    1089.3     132.6
  -7   1   4     230.2    1089.3      56.4
  -7   1   5   16110.1    5383.2     589.5
  -7   1   5   18865.0    5383.2     581.2
  -7   1   7    5182.7    1022.2     222.9
  -7   1   7    4933.1    1022.2     199.4
  -7   1   8     119.7     505.9      74.0
  -7   1   9   13042.7    2736.7     489.2
  -7   1  10     436.8     318.9      97.1
  -7   1  11   12213.5    2841.0     433.4
  -7   1  12    1388.3    1330.7     142.3
  -7   1  13    3768.2    1908.8     224.9
  -7   1  14     321.6      54.4     150.9
  -7   1  15    1474.2     447.0     136.7
  -7   1  16     722.9     291.0     120.7
  -7   1  18     299.8      62.4     157.3
  -7   1  21     442.2     183.6     158.4
  -7   1  22     402.0     508.5     158.3
  -7   2 -18    2703.3    3427.1     201.2
  -7   2 -17    1190.2     157.8     163.8
  -7   2 -16    2135.7    2754.4     164.6
  -7   2 -15    4442.2    1953.5     240.8
  -7   2 -14    4626.3    5560.0     228.2
  -7   2 -13    3193.2    1903.8     151.6
  -7   2 -11    1197.3     234.5     100.0
  -7   2  -9     467.6      10.5      71.4
  -7   2  -8    3516.0    3524.1     149.9
  -7   2  -7    1217.0    2852.5      79.2
  -7   2  -7    1244.2    2852.5     154.7
  -7   2  -6    5317.3    8334.8     240.8
  -7   2  -6    6100.6    8334.8     241.8
  -7   2  -5     156.0    1582.5      44.5
  -7   2  -4   30012.8   26573.2     983.4
  -7   2  -4   31744.8   26573.2    1066.6
  -7   2  -3     317.0      72.4      83.6
  -7   2  -3     379.5      72.4      48.3
  -7   2  -2   10346.1   11961.8     435.7
  -7   2  -2   11056.0   11961.8     385.3
  -7   2  -1    8016.8    4209.4     249.5
  -7   2  -1    6502.0    4209.4     274.6
  -7   2   1    7760.2    4209.4     254.6
  -7   2   1    6510.3    4209.4     291.5
  -7   2   1    7814.8    4209.4     255.5
  -7   2   2    9060.7   11961.8     427.4
  -7   2   2   10953.2   11961.8     356.5
  -7   2   2   10974.8   11961.8     351.4
  -7   2   3     505.1      72.4      98.6
  -7   2   3     331.9      72.4      48.9
  -7   2   3     390.7      72.4      45.9
  -7   2   4   29585.2   26573.2     976.4
  -7   2   4   29354.9   26573.2    1008.0
  -7   2   5     220.9    1582.5      56.8
  -7   2   6    6394.2    8334.8     243.5
  -7   2   6    5396.6    8334.8     204.7
  -7   2   7    1217.0    2852.5      95.4
  -7   2   7    1137.4    2852.5      78.3
  -7   2   8    3020.7    3524.1     144.7
  -7   2   8    2803.5    3524.1     133.9
  -7   2   9     418.7      10.5      79.2
  -7   2   9     444.4      10.5      90.3
  -7   2  11    1195.5     234.5      96.4
  -7   2  11    1295.7     234.5     137.5
  -7   2  12     353.8     634.6     115.5
  -7   2  13    3349.7    1903.8     191.2
  -7   2  14    5171.5    5560.0     248.6
  -7   2  15    4128.0    1953.5     228.8
  -7   2  16    2157.2    2754.4     141.4
  -7   2  17    1438.7     157.8     189.9
  -7   2  18    2961.4    3427.1     213.4
  -7   2  19     228.6      71.0     142.0
  -7   2  20     660.5     197.4     213.5
  -7   3 -18     672.5     653.5     115.1
  -7   3 -17    1146.1     896.1     162.5
  -7   3 -16     356.8      94.6     147.2
  -7   3 -15    1632.8    3185.0     154.3
  -7   3 -13     826.3    4871.4     118.7
  -7   3 -11    1607.9    6439.5     134.5
  -7   3  -9    2178.8    5598.6     130.1
  -7   3  -8     934.9     126.1     135.7
  -7   3  -8     778.0     126.1      82.0
  -7   3  -7    1215.2    4367.7     131.3
  -7   3  -7     997.5    4367.7      94.5
  -7   3  -6     600.9     206.3     124.0
  -7   3  -6     636.8     206.3      72.9
  -7   3  -5    8590.5    7408.9     344.4
  -7   3  -5    8273.0    7408.9     319.2
  -7   3  -4     612.3      45.2      62.6
  -7   3  -4     572.1      45.2     114.8
  -7   3  -3     308.8    2962.1      48.1
  -7   3  -3     453.2    2962.1      94.5
  -7   3  -2     156.0     209.2      46.4
  -7   3  -2     339.4     209.2     114.1
  -7   3  -1    4309.0   14541.7     155.8
  -7   3  -1    3497.6   14541.7     189.2
  -7   3   1    3720.8   14541.8     204.6
  -7   3   1    4675.6   14541.8     176.4
  -7   3   1    4231.5   14541.8     161.1
  -7   3   2     100.7     209.2      49.2
  -7   3   2     173.9     209.2      49.0
  -7   3   3     358.7    2962.1      60.6
  -7   3   3     342.3    2962.1      57.3
  -7   3   4     600.9      45.2      73.4
  -7   3   4     579.6      45.2      69.6
  -7   3   5    8296.5    7408.9     296.1
  -7   3   5    7633.4    7408.9     297.6
  -7   3   6     930.2     206.3      83.4
  -7   3   6     724.3     206.3      83.3
  -7   3   7    1273.5    4367.7     101.3
  -7   3   7    1070.5    4367.7      99.6
  -7   3   8     897.4     126.1      75.8
  -7   3   8     960.4     126.1      88.0
  -7   3   9    2220.0    5598.6     133.7
  -7   3   9    2542.1    5598.6     153.5
  -7   3  11    1255.1    6439.6     140.8
  -7   3  11    1788.6    6439.6     141.9
  -7   3  13     856.2    4871.4     146.5
  -7   3  13     920.8    4871.4     109.6
  -7   3  14     322.5     949.2      94.5
  -7   3  15    1967.4    3185.0     144.2
  -7   3  15    1664.2    3185.0     160.0
  -7   3  16     995.9      94.6     172.6
  -7   3  17    1190.2     896.1     151.3
  -7   3  18     627.7     653.5     196.5
  -7   3  19    1321.8    1092.9     163.2
  -7   3  20     631.6      77.9     188.1
  -7   3  21     231.0     897.1     145.9
  -7   4 -18     540.5     810.0     158.4
  -7   4 -17    2503.2    1354.4     209.1
  -7   4 -16    5427.0    4174.1     277.5
  -7   4 -15    3418.7    1295.2     205.2
  -7   4 -14    2787.1    3239.7     174.4
  -7   4 -13   10615.6    4730.5     436.0
  -7   4 -11    1482.1      60.5     109.3
  -7   4 -10    1099.4    1357.3     124.9
  -7   4 -10     833.7    1357.3      87.9
  -7   4  -9     331.9    2389.8      91.2
  -7   4  -9     460.9    2389.8      84.2
  -7   4  -8    1751.6    2444.5     144.7
  -7   4  -8    1756.0    2444.5     131.9
  -7   4  -7    3123.6   11598.2     175.9
  -7   4  -7    2547.3   11598.2     143.3
  -7   4  -6    5849.3    8023.1     248.7
  -7   4  -6    5027.8    8023.1     215.9
  -7   4  -5     705.0    6533.5      95.9
  -7   4  -5     538.1    6533.5      73.0
  -7   4  -4    6295.6    6738.4     286.6
  -7   4  -4    7219.8    6738.4     258.7
  -7   4  -3     669.8    1179.6      68.1
  -7   4  -3     820.3    1179.6     118.2
  -7   4  -2    6826.3    5322.0     294.2
  -7   4  -2    8230.8    5322.0     295.0
  -7   4  -1    6489.5     582.6     303.5
  -7   4  -1    7548.0     582.6     273.5
  -7   4   1    7669.5     582.6     271.2
  -7   4   1    5996.2     582.6     279.7
  -7   4   2    6851.9    5322.1     273.4
  -7   4   2    6890.4    5322.1     295.6
  -7   4   3     859.2    1179.6      78.7
  -7   4   3     646.0    1179.6      70.8
  -7   4   4    6703.2    6738.5     236.6
  -7   4   4    6589.6    6738.5     272.3
  -7   4   5     667.1    6533.6      80.0
  -7   4   5     587.1    6533.6      76.3
  -7   4   6    4965.8    8023.1     214.6
  -7   4   6    5638.1    8023.1     217.0
  -7   4   7    3097.7   11598.2     163.7
  -7   4   7    2730.2   11598.2     129.4
  -7   4   8    1500.1    2444.5     111.9
  -7   4   8    1645.3    2444.5     123.5
  -7   4   9     319.8    2389.8      76.6
  -7   4   9     346.1    2389.8     102.7
  -7   4  10    1007.3    1357.3     109.7
  -7   4  10     905.2    1357.3     113.3
  -7   4  11    1310.6      60.5     128.9
  -7   4  11    1310.6      60.5      99.0
  -7   4  13    9904.8    4730.5     359.5
  -7   4  13   10493.6    4730.5     385.9
  -7   4  14    3702.0    3239.8     213.5
  -7   4  14    2711.4    3239.8     153.2
  -7   4  15    3296.1    1295.3     177.8
  -7   4  15    3092.0    1295.3     163.6
  -7   4  16    4629.8    4174.1     249.3
  -7   4  17    2671.2    1354.5     210.7
  -7   4  18     850.2     810.0     183.6
  -7   5 -17     286.5     551.0     163.4
  -7   5 -15     677.8    4590.0     143.8
  -7   5 -14     556.2     190.5     137.5
  -7   5 -13    4545.9    4497.0     198.3
  -7   5 -12     267.6    1219.1     120.7
  -7   5 -12     389.6    1219.1     117.1
  -7   5 -11    3066.2    5057.2     177.2
  -7   5 -11    2663.2    5057.2     157.1
  -7   5 -10     201.4     328.2      76.9
  -7   5  -9    3543.6    5737.2     178.2
  -7   5  -9    3941.2    5737.2     194.4
  -7   5  -8     933.4     188.3     104.1
  -7   5  -8    1318.1     188.3     123.7
  -7   5  -7    8221.4   13916.4     327.5
  -7   5  -7    7656.0   13916.4     325.1
  -7   5  -6    1346.3      80.1     126.9
  -7   5  -6    1227.8      80.1      95.8
  -7   5  -5    6497.8   12934.8     266.2
  -7   5  -5    6652.6   12934.8     294.6
  -7   5  -4     521.5      71.2      74.2
  -7   5  -4     317.9      71.2      80.1
  -7   5  -3    9827.9   10216.5     363.2
  -7   5  -3    8855.6   10216.5     378.8
  -7   5  -1   16718.3   18472.0     747.3
  -7   5  -1   20819.9   18472.0     722.3
  -7   5   1   22059.0   18472.0     705.2
  -7   5   3    9523.3   10216.5     362.6
  -7   5   3    8884.7   10216.5     325.9
  -7   5   4     616.2      71.2      80.7
  -7   5   4     474.3      71.2      61.8
  -7   5   5    6779.5   12934.8     280.4
  -7   5   5    8003.0   12934.8     295.5
  -7   5   6     970.0      80.1      73.9
  -7   5   6    1217.0      80.1      84.6
  -7   5   7    7692.1   13916.4     298.7
  -7   5   7    8007.6   13916.4     327.9
  -7   5   8    1139.1     188.3     116.7
  -7   5   8     986.1     188.3      81.0
  -7   5   9    3549.7    5737.2     181.4
  -7   5   9    3470.2    5737.2     173.3
  -7   5  10     283.0     328.2     105.1
  -7   5  11    2320.8    5057.2     149.2
  -7   5  11    2787.1    5057.2     141.7
  -7   5  12     182.8    1219.1     118.6
  -7   5  12     268.5    1219.1     121.8
  -7   5  13    4521.6    4497.0     260.3
  -7   5  13    4353.2    4497.0     228.1
  -7   5  14     752.3     190.5     158.5
  -7   5  14     891.3     190.5     149.4
  -7   5  15     696.8    4590.0     171.6
  -7   5  17     385.6     551.0     172.3
  -7   5  19     459.8    1333.8     147.2
  -7   5  20    1114.8     476.5     208.5
  -7   6 -16     493.6     394.4     133.0
  -7   6 -15    7343.1    4882.2     380.3
  -7   6 -14    1788.6     709.5     139.7
  -7   6 -14    1211.6     709.5     113.2
  -7   6 -13    6669.5    3493.3     261.3
  -7   6 -13    6250.6    3493.3     285.6
  -7   6 -12    4584.3    3973.4     230.6
  -7   6 -12    5385.2    3973.4     231.0
  -7   6 -11    3034.9     865.0     173.4
  -7   6 -11    2599.7     865.0     157.9
  -7   6 -10    2511.0    2628.5     175.8
  -7   6 -10    2875.0    2628.5     146.7
  -7   6  -9     192.0    1254.8      83.7
  -7   6  -9     365.6    1254.8     100.6
  -7   6  -8     377.5     335.6      67.2
  -7   6  -8     456.5     335.6     100.3
  -7   6  -7    3473.3    8559.9     176.4
  -7   6  -7    4643.9    8559.9     214.5
  -7   6  -6    4629.8    3866.4     214.2
  -7   6  -6    3867.0    3866.4     189.3
  -7   6  -5    2300.9    9308.1     146.1
  -7   6  -5    2847.4    9308.1     165.2
  -7   6  -4     818.9    1617.3      76.8
  -7   6  -4     520.3    1617.3     101.2
  -7   6  -3      85.8     908.6      49.2
  -7   6  -2     157.3      47.6     104.8
  -7   6  -1    4707.4    1634.3     205.4
  -7   6   1    5306.0    1634.3     214.3
  -7   6   4     742.5    1617.3      97.0
  -7   6   4     762.3    1617.3     101.2
  -7   6   5    2615.5    9308.1     132.0
  -7   6   5    2597.0    9308.1     142.0
  -7   6   6    4366.8    3866.4     177.3
  -7   6   6    4151.3    3866.4     179.6
  -7   6   7    3931.5    8559.9     184.4
  -7   6   7    4497.4    8559.9     231.9
  -7   6   8     409.2     335.6     111.7
  -7   6   8     124.8     335.6      78.4
  -7   6   9     348.0    1254.8      94.3
  -7   6  10    2157.2    2628.4     129.4
  -7   6  10    2423.8    2628.4     155.0
  -7   6  11    2986.7     865.0     191.8
  -7   6  11    2961.4     865.0     162.9
  -7   6  12    4255.0    3973.3     205.3
  -7   6  12    4394.1    3973.3     215.5
  -7   6  13    6064.3    3493.3     289.4
  -7   6  13    5972.3    3493.3     275.2
  -7   6  14    1782.0     709.5     189.5
  -7   6  14     874.4     709.5     111.4
  -7   6  15    7746.5    4882.2     331.6
  -7   6  16     675.2     394.4     173.0
  -7   6  17    2844.6    2166.7     247.7
  -7   6  18    1403.7     684.1     191.4
  -7   6  19     390.7     136.0     182.6
  -7   7 -17    1999.6    1279.8     159.2
  -7   7 -16     231.0      12.8     115.3
  -7   7 -16     432.5      12.8     105.2
  -7   7 -15    3269.5    1970.3     180.0
  -7   7 -15    2911.1    1970.3     214.4
  -7   7 -14     817.4      49.9     106.2
  -7   7 -14     891.3      49.9     155.6
  -7   7 -13    3589.8    1795.9     197.9
  -7   7 -13    3717.7    1795.9     220.3
  -7   7 -12     567.2    1043.7     134.0
  -7   7 -12     968.4    1043.7     107.6
  -7   7 -11    6635.8    2188.2     302.7
  -7   7 -11    5904.6    2188.2     241.9
  -7   7 -10     306.1    1008.3      83.1
  -7   7 -10     250.2    1008.3      91.4
  -7   7  -9    6779.5    2204.0     280.4
  -7   7  -9    7228.6    2204.0     302.7
  -7   7  -7   12139.5    5484.4     511.7
  -7   7  -7   12942.7    5484.4     499.0
  -7   7  -6     287.4     265.1      98.0
  -7   7  -6     145.8     265.1      97.2
  -7   7  -5    9680.1    5308.3     426.5
  -7   7  -5   12071.4    5308.3     442.3
  -7   7  -3   11644.3    8634.3     445.5
  -7   7  -1    3439.9    1350.5     157.4
  -7   7   1    3216.6    1350.5     172.7
  -7   7   3   12477.3    8634.3     461.2
  -7   7   5   11143.0    5308.2     365.0
  -7   7   5   11907.5    5308.2     416.7
  -7   7   6     214.0     265.1     111.7
  -7   7   7   13512.5    5484.5     491.9
  -7   7   7   14632.5    5484.5     505.6
  -7   7   9    8720.1    2204.0     366.2
  -7   7   9    7006.6    2204.0     272.1
  -7   7  10     338.5    1008.3     141.5
  -7   7  10     389.6    1008.3     126.3
  -7   7  11    5427.0    2188.2     247.1
  -7   7  11    6456.3    2188.2     269.5
  -7   7  12     728.5    1043.7     160.2
  -7   7  12     824.8    1043.7     140.8
  -7   7  13    3352.7    1795.9     176.3
  -7   7  13    3645.7    1795.9     218.1
  -7   7  14    1146.1      49.9     185.2
  -7   7  15    2706.0    1970.3     166.4
  -7   7  16     349.0      12.8     125.3
  -7   7  17    1450.5    1279.8     165.1
  -7   7  18     230.2       2.7     134.7
  -7   7  19    1890.4    2224.4     195.2
  -7   8 -18     331.9      15.3      99.7
  -7   8 -17     508.6     302.8     111.7
  -7   8 -16     716.0       0.3     100.8
  -7   8 -15    3057.7    3356.9     159.8
  -7   8 -14    2171.6     751.7     216.4
  -7   8 -14    3667.5     751.7     171.9
  -7   8 -13    2446.7    2101.6     130.2
  -7   8 -13    1564.7    2101.6     144.9
  -7   8 -12    3980.2    1041.8     201.9
  -7   8 -12    4081.7    1041.8     217.6
  -7   8 -11     706.3     452.2      87.8
  -7   8 -11    1195.5     452.2     148.1
  -7   8 -10    3780.9    2922.0     196.7
  -7   8 -10    4204.6    2922.0     200.8
  -7   8  -9    5227.3    5680.9     264.9
  -7   8  -9    5171.5    5680.9     222.7
  -7   8  -8    4428.4    3332.2     230.1
  -7   8  -8    4753.5    3332.2     213.5
  -7   8  -7    7365.3    7468.2     314.5
  -7   8  -7    6402.5    7468.2     260.1
  -7   8  -5    8547.5   11482.5     348.3
  -7   8  -4     412.4     831.1      74.4
  -7   8  -3    3219.5    3887.0     169.8
  -7   8  -1     290.9     217.3      86.3
  -7   8   1     250.2     217.3      91.4
  -7   8   3    3934.7    3887.0     184.5
  -7   8   4     695.4     831.0     100.7
  -7   8   5    8889.6   11482.5     330.9
  -7   8   5    9894.5   11482.5     354.2
  -7   8   7    7463.0    7468.2     289.8
  -7   8   7    6809.3    7468.2     259.8
  -7   8   8    5645.8    3332.2     275.3
  -7   8   8    3736.6    3332.2     192.4
  -7   8   9    5097.6    5680.9     250.5
  -7   8   9    4493.9    5680.9     217.9
  -7   8  10    4922.2    2922.0     249.8
  -7   8  10    3614.6    2922.0     180.0
  -7   8  11     883.6     452.2     156.5
  -7   8  11     735.4     452.2     112.0
  -7   8  12    3928.3    1041.8     207.0
  -7   8  12    3620.8    1041.8     180.1
  -7   8  13    2401.0    2101.6     214.9
  -7   8  14    2927.8     751.7     181.5
  -7   8  15    2560.4    3356.9     203.7
  -7   8  16    1089.1       0.3     185.6
  -7   9 -15     388.6     127.0      75.3
  -7   9 -13    1890.4     272.4     190.7
  -7   9 -13    1976.6     272.4     105.5
  -7   9 -12     390.7     520.6     155.0
  -7   9 -12     561.1     520.6      79.5
  -7   9 -11    1894.8     220.6     123.6
  -7   9 -11    1556.5     220.6     144.6
  -7   9 -10     665.8      97.7     133.2
  -7   9 -10     520.3      97.7      81.2
  -7   9  -9    3193.2     359.4     212.9
  -7   9  -9    3158.4     359.4     176.9
  -7   9  -8    2695.3     888.8     134.0
  -7   9  -8    2589.2     888.8     168.1
  -7   9  -7    3216.6       3.1     184.4
  -7   9  -5    3311.0     111.5     175.2
  -7   9  -4     120.8     152.2      78.3
  -7   9  -2     133.6     710.1      72.8
  -7   9  -1    2841.9    1370.2     156.8
  -7   9   1    2217.5    1370.2     150.7
  -7   9   3     224.0     252.8     111.2
  -7   9   5    3207.8     111.5     160.8
  -7   9   7    3046.3       3.1     185.1
  -7   9   7    3546.6       3.1     169.0
  -7   9   8    2492.9     888.8     154.6
  -7   9   8    1976.6     888.8     126.2
  -7   9   9    3562.0     359.4     197.1
  -7   9   9    3614.6     359.4     220.3
  -7   9  10     206.6      97.7      94.2
  -7   9  10     192.0      97.7     108.0
  -7   9  11    1795.1     220.6     139.9
  -7   9  11    2071.8     220.6     145.6
  -7   9  12     372.5     520.6     162.4
  -7   9  13    1399.8     272.4     146.7
  -7   9  15     303.4     127.0     133.9
  -7  10 -16     147.1      61.7      67.0
  -7  10 -15     189.9     366.0      61.2
  -7  10 -14     425.0     287.0      63.8
  -7  10 -13     592.1    1181.5      67.8
  -7  10 -12    1464.3     672.5      90.8
  -7  10 -12    1333.1     672.5     180.9
  -7  10 -11     546.5     521.5     115.8
  -7  10 -10    1199.1    3587.0     171.6
  -7  10  -9     551.3     468.4     149.0
  -7  10  -7    8310.6    6554.8     348.1
  -7  10  -5    7189.2    6711.9     323.8
  -7  10  -4    1121.7    1251.6     140.0
  -7  10  -3    6732.8    6033.7     287.9
  -7  10  -2    2004.2    1538.6     122.4
  -7  10  -1    2754.5    2003.7     151.7
  -7  10   1    2700.6    2003.8     155.5
  -7  10   2    1795.1    1538.6     124.6
  -7  10   3    7049.8    6033.7     277.3
  -7  10   4     947.6    1251.6     136.6
  -7  10   5    8053.9    6711.9     319.6
  -7  10   6     420.8     261.8     123.9
  -7  10   6     292.7     261.8     102.4
  -7  10   7    8977.4    6554.7     352.1
  -7  10   7    9568.7    6554.7     378.6
  -7  10   8     585.8    1328.8     147.4
  -7  10   8     649.9    1328.8     132.9
  -7  10   9     952.4     468.4     140.1
  -7  10   9     528.6     468.4     145.9
  -7  10  10    1865.8    3587.0     142.7
  -7  10  10    2174.0    3587.0     161.2
  -7  10  12    1710.8     672.5     198.5
  -7  10  13     444.4    1181.5     128.4
  -7  10  14     540.5     287.0     186.0
  -7  10  15     305.2     366.0     133.4
  -7  11 -10     218.6      24.8     103.0
  -7  11  -6     272.7      76.9     128.7
  -7  11  -5     279.6    2220.1     134.6
  -7  11  -4    1153.1     271.1     126.2
  -7  11  -3     353.8    1710.4      94.2
  -7  11  -1     553.8    1444.6     129.9
  -7  11   1     384.6    1444.6      89.1
  -7  11   2     178.7       1.3     115.9
  -7  11   3     444.4    1710.4     102.3
  -7  11   4    1504.1     271.1     144.1
  -7  11   5     302.5    2220.1     129.2
  -7  11  14     404.0     209.6     143.1
  -7  12  -8     472.0     127.1     145.8
  -7  12  -7    2591.8    1071.0     181.3
  -7  12  -6     484.4     480.0     145.4
  -7  12  -5    7071.5    2583.0     342.8
  -7  12  -4    2505.8    2213.3     183.4
  -7  12  -3    2850.1     865.6     179.1
  -7  12  -2    1012.2    1485.6     152.7
  -7  12  -1   10356.6    6181.7     420.1
  -7  12   1    9843.2    6181.7     404.5
  -7  12   2     978.0    1485.6     111.4
  -7  12   3    3302.1     865.6     198.7
  -7  12   4    2408.6    2213.3     195.0
  -7  12   5    7250.6    2583.0     351.5
  -7  12   6     435.8     480.0      97.0
  -7  12   7    3812.7    1071.0     267.7
  -7  12   8     630.3     127.1     193.1
  -7  12   9    1601.7     903.1     196.2
  -7  12  10     848.7    1067.6     148.8
  -7  12  12    1106.2    1095.6     197.4
  -7  12  13     406.1      95.7     164.3
  -7  12  16     474.3     174.7     169.7
  -7  13  -3    3565.1    3340.0     215.7
  -7  13  -2     623.9      87.2     116.0
  -7  13  -1    3017.8    3479.9     192.8
  -7  13   1    3835.0    3479.9     239.7
  -7  13   7    3503.7    3711.9     293.3
  -7  13   9    2555.1    3194.2     198.3
  -7  13  10     742.5     126.3     156.1
  -7  13  11    1903.8     692.4     236.4
  -7  13  13    2975.5    1170.8     270.2
  -7  13  14     349.0      33.7     162.0
  -7  13  15     925.5    1082.4     246.5
  -7  14   7     872.9     546.3     164.7
  -7  14   9     489.0     304.9     223.7
  -7  14  10     360.7     138.2     162.7
  -7  14  11    1147.8     279.6     225.5
  -7  14  13     486.7      46.9     225.4
  -7  14  15     521.5      89.3     175.6
  -7  15   8     248.6       3.8     163.5
  -7  15   9    2388.4    1887.3     292.6
  -7  15  11     683.2     602.3     234.7
  -7  15  13    1002.4    1406.5     258.2
  -7  16   9     284.8       2.0     179.4
  -6 -19  -3     255.9     136.9     133.7
  -6 -19   3     254.3     136.9     137.4
  -6 -18  -6     301.6     496.2     158.6
  -6 -18  -4     960.4    1443.7     175.9
  -6 -18  -2    1723.7    1505.4     205.7
  -6 -18   0    2380.8    2039.1     219.1
  -6 -18   2    1799.5    1505.4     172.9
  -6 -18   2    2022.7    1505.4     204.2
  -6 -18   4     329.0    1443.7     191.0
  -6 -18   4     913.0    1443.7     140.3
  -6 -18   6     182.1     496.2     111.4
  -6 -17  -7     778.0     126.1     167.0
  -6 -17  -6    3322.9    3184.9     235.0
  -6 -17  -4     810.0    1872.9     127.8
  -6 -17  -2     467.6    1198.0     156.2
  -6 -17   2     618.7    1198.0     156.6
  -6 -17   2     463.1    1198.0     178.8
  -6 -17   4    1053.7    1872.9     142.4
  -6 -17   4     850.2    1872.9     161.0
  -6 -17   6    2607.6    3184.9     239.8
  -6 -17   6    2899.9    3184.9     183.4
  -6 -17   7     297.1     126.1     121.0
  -6 -17   7     527.4     126.1     141.0
  -6 -17   8    1583.1    1948.5     137.6
  -6 -17   8    1350.1    1948.5     227.5
  -6 -17  10     349.0    1654.9     208.2
  -6 -16  -6     419.7      72.3     149.1
  -6 -16  -5     214.0     553.8     108.0
  -6 -16   2     281.3      11.6     155.8
  -6 -16   6     317.9      72.3     120.5
  -6 -16   8     656.5      65.3     153.4
  -6 -16   8     351.9      65.3     117.1
  -6 -16   9     168.5     259.0      95.1
  -6 -16   9     387.6     259.0     191.0
  -6 -16  10     621.3     557.8     203.2
  -6 -16  11     573.4     243.8     211.3
  -6 -16  13     327.2     171.3     215.6
  -6 -15  -5     344.2     322.7     133.1
  -6 -15  -4    1220.6       0.5     146.0
  -6 -15  -3     709.1     650.7     145.7
  -6 -15  -2    1583.1     718.1     149.9
  -6 -15  -1     394.8      26.9     121.0
  -6 -15   0    5665.2    2346.8     283.6
  -6 -15   2    2150.0     718.1     201.0
  -6 -15   2    1915.1     718.1     167.1
  -6 -15   3     590.8     650.7     119.2
  -6 -15   3     888.2     650.7     155.3
  -6 -15   4     875.9       0.5     157.3
  -6 -15   4    1084.0       0.5     142.7
  -6 -15   5     393.7     322.6     156.7
  -6 -15   5     290.0     322.6     124.8
  -6 -15   6     331.9      16.1     168.3
  -6 -15   6     648.6      16.1     127.5
  -6 -15   7     224.7     624.0     119.9
  -6 -15   7     341.3     624.0     114.4
  -6 -15   8     276.1      84.2     116.6
  -6 -15   9     494.7     909.5     118.2
  -6 -15   9     357.7     909.5     124.9
  -6 -15  10     394.8    1277.2     141.5
  -6 -15  12    1442.6    1304.2     174.5
  -6 -15  14    2380.8    1844.0     274.5
  -6 -14  -6     493.6     426.0     133.0
  -6 -14  -2    2746.4     805.9     194.7
  -6 -14  -1     283.0     895.4     120.7
  -6 -14   0    2358.2     837.0     182.9
  -6 -14   2    2383.3     805.9     146.1
  -6 -14   2    2190.9     805.9     164.3
  -6 -14   3     245.3    1189.8     139.0
  -6 -14   3     139.1    1189.8      91.9
  -6 -14   4     373.5     247.8     138.6
  -6 -14   6     489.0     426.0     146.1
  -6 -14   6     503.9     426.0     124.0
  -6 -14   7    1421.2    1600.7     130.3
  -6 -14   7    1277.2    1600.7     182.6
  -6 -14   9    1828.1    1042.1     145.6
  -6 -14   9    1806.1    1042.1     153.5
  -6 -14  11    1151.3     867.2     208.4
  -6 -14  13     853.2    1081.8     152.2
  -6 -14  15     833.7    1071.5     238.4
  -6 -13  -6    1022.1     166.4     128.7
  -6 -13  -4    3397.6      14.3     168.5
  -6 -13  -3    5900.7    4757.3     261.6
  -6 -13  -2    2353.2       4.1     162.7
  -6 -13   0    1284.5     731.2     135.0
  -6 -13   1     242.1      22.1     123.7
  -6 -13   2    2150.0       4.1     131.6
  -6 -13   2    2751.8       4.1     146.2
  -6 -13   3    4643.9    4757.3     214.5
  -6 -13   3    4608.8    4757.3     210.2
  -6 -13   4    3889.5      14.3     212.4
  -6 -13   4    4022.6      14.3     222.6
  -6 -13   5     375.5     104.5     128.0
  -6 -13   6     593.3     166.4     123.2
  -6 -13   6     788.1     166.4     150.7
  -6 -13   7    1508.1    1529.1     170.3
  -6 -13   7    1102.8    1529.1     137.1
  -6 -13   8     547.7      35.0      91.8
  -6 -13   8     486.7      35.0     148.0
  -6 -13   9    1211.6    1624.6     129.3
  -6 -13   9    1084.0    1624.6     118.9
  -6 -13  10    1843.5     245.1     212.7
  -6 -13  11    1319.9     587.1     202.5
  -6 -13  12    1195.5     606.2     203.4
  -6 -13  14    3164.2     398.4     264.2
  -6 -13  15     277.0     268.3     155.5
  -6 -13  16    2586.5    1384.2     262.5
  -6 -13  17     585.8     459.3     163.6
  -6 -12  -6     225.5       5.6     104.6
  -6 -12  -4    1242.4    1086.8     121.9
  -6 -12  -3     445.5     132.6     103.5
  -6 -12  -2    1344.4    1253.2     124.9
  -6 -12   0    1649.5    1267.1     136.2
  -6 -12   2    1566.7    1253.2     118.5
  -6 -12   2    1510.1    1253.2     138.4
  -6 -12   3     402.0     132.6     132.4
  -6 -12   3     346.1     132.6      81.6
  -6 -12   4    1301.2    1086.8     141.5
  -6 -12   4    1089.1    1086.8     100.5
  -6 -12   5     197.8     823.7      86.4
  -6 -12   7    1186.6    1252.8     142.2
  -6 -12   7    1458.4    1252.8     163.6
  -6 -12   8     356.8      28.4     147.2
  -6 -12   9    2781.7    2865.4     174.2
  -6 -12   9    2911.1    2865.4     211.6
  -6 -12  10     815.9     695.3     160.7
  -6 -12  11    1674.8    1419.9     177.4
  -6 -12  12     312.4     305.6     125.9
  -6 -11  -5    3406.7    4419.6     183.7
  -6 -11  -4    2378.3    9744.6     151.0
  -6 -11  -3     138.4     470.1      86.8
  -6 -11  -2     258.4    4346.1      90.4
  -6 -11  -1   12610.2   11001.2     475.2
  -6 -11   0    9253.3   18764.3     362.4
  -6 -11   1   15098.1   11001.1     583.4
  -6 -11   2     251.0    4346.1     100.6
  -6 -11   2     205.1    4346.1     121.9
  -6 -11   4    2459.5    9744.6     153.6
  -6 -11   4    2039.0    9744.6     142.1
  -6 -11   5    3003.7    4419.6     172.5
  -6 -11   5    3999.7    4419.6     192.6
  -6 -11   6     212.5     763.0     118.1
  -6 -11   7     122.5    1859.6      81.7
  -6 -11   8     319.8    1084.3     109.8
  -6 -11   9     580.8     574.6     116.9
  -6 -11   9     885.1     574.6     118.2
  -6 -11  11    3123.6    3772.7     230.7
  -6 -11  12     783.8    2140.0     169.0
  -6 -11  13    1038.7     240.2     153.0
  -6 -11  16     409.2     275.8     152.4
  -6 -11  17     698.1     588.3     166.4
  -6 -11  18     883.6     130.6     243.9
  -6 -11  19     458.7      34.1     246.5
  -6 -10  -5    1396.0    2421.2     108.0
  -6 -10  -4    1910.6    3691.0     110.5
  -6 -10  -3     142.7     226.1      74.6
  -6 -10  -2    3555.9    1844.5     169.3
  -6 -10  -1    1303.1     578.9     111.8
  -6 -10   0    1524.1    1467.6     108.8
  -6 -10   1    1378.7     578.9      92.0
  -6 -10   2    3602.2    1844.5     192.0
  -6 -10   2    4065.3    1844.5     194.1
  -6 -10   4    2169.2    3691.0     156.2
  -6 -10   4    2210.2    3691.0     157.7
  -6 -10   5    1140.8    2421.2     129.0
  -6 -10   5    1460.3    2421.2     145.9
  -6 -10   6    2765.4    4680.9     176.4
  -6 -10   6    3015.0    4680.9     164.4
  -6 -10   7    3436.9    2338.8     196.7
  -6 -10   7    3382.6    2338.8     198.1
  -6 -10   8    1719.4    2804.6     139.1
  -6 -10   8    1649.5    2804.6     132.0
  -6 -10   9    5545.5    3009.4     253.6
  -6 -10   9    5227.3    3009.4     250.0
  -6 -10  10     769.4    1962.9     153.2
  -6 -10  11    6830.6    4223.7     345.5
  -6 -10  12     321.6     191.0     159.2
  -6 -10  13    1944.6    1828.2     195.7
  -6 -10  14     304.3      30.8     173.7
  -6 -10  15     557.4    1019.0     193.7
  -6 -10  16     484.4     452.6     212.4
  -6 -10  17     545.3     354.8     209.7
  -6 -10  18     442.2     257.1     171.5
  -6 -10  19    1075.6     333.5     252.2
  -6  -9  -4    3003.7    3056.6     155.6
  -6  -9  -3    3452.0    4545.6     163.7
  -6  -9  -2     110.3     255.1      61.2
  -6  -9  -1      80.6    1170.0      47.3
  -6  -9   0     173.9    1293.9      65.3
  -6  -9   1     174.5    1170.0      76.4
  -6  -9   3    3790.4    4545.6     190.6
  -6  -9   3    3708.2    4545.6     194.8
  -6  -9   4    2880.5    3056.6     163.4
  -6  -9   4    2413.7    3056.6     126.8
  -6  -9   5    4714.5    4813.3     223.2
  -6  -9   5    4984.0    4813.3     225.9
  -6  -9   6   11164.8   10720.1     430.8
  -6  -9   6   11800.7   10720.1     454.1
  -6  -9   7     179.3      98.8      75.3
  -6  -9   8   11549.8   10511.5     421.5
  -6  -9   8    9397.8   10511.5     415.2
  -6  -9   9    1310.6    1253.3     134.5
  -6  -9   9     845.7    1253.3     108.1
  -6  -9  10    2064.7    3206.4     178.2
  -6  -9  11    1401.8     939.0     160.4
  -6  -9  12    2703.3    1853.3     212.0
  -6  -9  13     327.2      75.5     128.8
  -6  -9  14     374.5    1193.1     177.8
  -6  -9  16    1037.0    1480.9     211.1
  -6  -9  18    3109.2    2209.4     290.6
  -6  -9  19     286.5     293.9     177.3
  -6  -9  20    3199.1    2698.9     324.0
  -6  -9  21     827.7     278.3     259.8
  -6  -8  -4    1190.2     319.4      81.9
  -6  -8  -3     277.8     454.5      62.8
  -6  -8   0     442.2    1039.9      65.1
  -6  -8   3     135.4     454.5      75.7
  -6  -8   3     313.3     454.5     120.6
  -6  -8   4    1038.7     319.4     104.8
  -6  -8   4     836.7     319.4      97.0
  -6  -8   5     510.9     931.8     123.6
  -6  -8   5     220.1     931.8      65.8
  -6  -8   6    1630.7     919.5     131.3
  -6  -8   6    1260.6     919.5     144.8
  -6  -8   7    3742.9    2720.8     189.4
  -6  -8   7    4339.6    2720.8     221.0
  -6  -8   8    1983.5     520.5     147.1
  -6  -8   8    2107.2     520.5     146.9
  -6  -8   9    7045.5    3658.1     342.2
  -6  -8   9    7132.4    3658.1     309.4
  -6  -8  10     919.2    1220.9     101.7
  -6  -8  11    3012.2    3088.9     186.9
  -6  -8  12    1193.7    1362.2     121.2
  -6  -8  13    2360.7    3692.4     210.6
  -6  -8  14    1279.0    2493.0     180.9
  -6  -8  15     351.9    2030.2     165.5
  -6  -8  16     503.9    1310.6     193.5
  -6  -8  17     221.7     326.2     142.1
  -6  -8  20     408.2     664.5     167.9
  -6  -8  21     698.1     106.5     189.5
  -6  -7  -3    1266.1     660.9      86.3
  -6  -7  -2   57424.3   42320.9    1793.2
  -6  -7  -1     936.5    1206.3      63.2
  -6  -7   1    1052.0    1206.3     137.3
  -6  -7   1    1149.6    1206.3      78.7
  -6  -7   2   55426.2   42320.9    1919.6
  -6  -7   3    1305.0     660.9     102.5
  -6  -7   3    1218.8     660.9     106.3
  -6  -7   4   21472.8    6603.0     748.7
  -6  -7   4   19221.1    6603.0     701.2
  -6  -7   5     768.0    1860.3      98.7
  -6  -7   5    1070.5    1860.3      97.9
  -6  -7   6    5164.1    2219.0     229.9
  -6  -7   6    4248.3    2219.0     222.0
  -6  -7   7     769.4     692.8     111.7
  -6  -7   7     569.7     692.8     117.0
  -6  -7   8    2719.4     664.4     153.4
  -6  -7   8    2899.9     664.4     164.0
  -6  -7   9     490.1     751.0     115.4
  -6  -7  10    4760.7    2228.1     235.0
  -6  -7  11     303.4     586.8      98.0
  -6  -7  12   14470.7    9949.1     627.0
  -6  -7  14   11840.0    8318.3     516.6
  -6  -7  16    2908.3    1334.9     244.9
  -6  -7  18     869.8     593.0     178.1
  -6  -7  21     381.5     633.6     221.8
  -6  -6  -2   12983.8    9784.2     435.1
  -6  -6   0   24620.4   12798.2     801.6
  -6  -6   2   11739.1    9784.2     464.1
  -6  -6   2   12442.7    9784.2     449.0
  -6  -6   3     788.1     786.8      72.4
  -6  -6   3     957.2     786.8     102.2
  -6  -6   4    9198.8    8393.4     386.1
  -6  -6   4    8648.0    8393.4     350.3
  -6  -6   5     304.3     527.3      76.5
  -6  -6   5     256.8     527.3      82.7
  -6  -6   6    5328.6    5549.8     248.6
  -6  -6   6    5298.5    5549.8     263.0
  -6  -6   7    4184.6    3724.7     213.7
  -6  -6   7    3658.1    3724.7     196.6
  -6  -6   8    2278.7    2581.7     150.3
  -6  -6   8    1766.8    2581.7     151.8
  -6  -6   9    3470.2    3059.7     185.4
  -6  -6  10    1782.0     523.7     141.6
  -6  -6  11    1208.0    3812.7     122.0
  -6  -6  12    1468.2     582.0     164.1
  -6  -6  14    1369.1     475.2     179.5
  -6  -6  15     422.9     144.5     133.7
  -6  -6  17     464.2       1.5     180.1
  -6  -6  18     357.7      27.1     142.5
  -6  -6  19     275.3      68.0     161.0
  -6  -6  20     353.8     152.0     149.5
  -6  -6  21     618.7       2.0     228.5
  -6  -5 -17     201.4      57.0      91.5
  -6  -5  -1     651.2     111.5      44.8
  -6  -5   0   46232.5   32129.4    1564.6
  -6  -5   1     664.5     111.5      54.5
  -6  -5   1     599.6     111.5      92.2
  -6  -5   2   51255.4   10828.7    1694.1
  -6  -5   3     223.2    1898.0      86.4
  -6  -5   3     221.7    1898.0      52.2
  -6  -5   4   12738.0     195.8     489.3
  -6  -5   4   13711.1     195.8     519.7
  -6  -5   5     184.9     568.1      66.7
  -6  -5   5     240.5     568.1      80.8
  -6  -5   6     769.4    3833.3     120.2
  -6  -5   6     430.4    3833.3      81.4
  -6  -5   7    2449.3    1412.4     143.0
  -6  -5   7    2320.8    1412.4     129.3
  -6  -5   9    1599.6    1114.4     128.0
  -6  -5  10    2013.5      87.5     136.6
  -6  -5  11     970.0    1039.7     135.0
  -6  -5  12    7810.3    1100.1     369.4
  -6  -5  13     475.4    1502.4     139.5
  -6  -5  14    8021.5    2842.6     379.0
  -6  -5  15     312.4     112.1     160.5
  -6  -5  16    7383.0     832.4     341.4
  -6  -5  19     299.8      70.2     195.7
  -6  -4 -19     743.9     416.8     153.4
  -6  -4 -18     643.4     363.1     136.1
  -6  -4 -16     192.7     109.7     110.3
  -6  -4 -14     265.9     291.3      96.8
  -6  -4 -13     559.9    2147.1      98.9
  -6  -4 -12     869.8       4.3      94.4
  -6  -4   0   22684.2   13353.1     621.8
  -6  -4   0   19228.3   13353.1     715.6
  -6  -4   2   12385.2   11845.4     419.3
  -6  -4   2   10610.2   11845.4     441.2
  -6  -4   4    9863.7    9006.6     384.4
  -6  -4   4   10899.2    9006.6     431.0
  -6  -4   5    3254.8     513.0     176.7
  -6  -4   5    3263.6     513.0     171.0
  -6  -4   6    1299.4    2905.9      83.7
  -6  -4   6    1350.1    2905.9     111.9
  -6  -4   7    3780.9    4102.0     193.6
  -6  -4   7    3503.7    4102.0     201.6
  -6  -4   8    1504.1     906.2     124.1
  -6  -4   9    5453.6    5811.3     240.1
  -6  -4  10    2298.5    1094.9     146.0
  -6  -4  11    4636.9    5158.6     217.9
  -6  -4  12     903.6       4.3      99.3
  -6  -4  13     895.9    2147.2     146.7
  -6  -4  17     192.7     434.9     123.9
  -6  -4  18     492.4     363.1     191.2
  -6  -4  19     459.8     416.8     198.1
  -6  -4  20     632.9     735.9     164.9
  -6  -4  21     317.0     102.6     204.0
  -6  -4  23     626.5     136.6     236.4
  -6  -3 -16    2809.0      87.8     169.6
  -6  -3 -15     545.3     404.7     110.9
  -6  -3 -14    2454.4       5.5     143.2
  -6  -3 -13    9085.3    9233.5     300.1
  -6  -3 -12    3519.0       1.7     143.9
  -6  -3 -11   14285.0   11292.8     444.1
  -6  -3 -10     129.5    1649.8      61.1
  -6  -3  -9   13893.0   12890.1     462.3
  -6  -3  -1     844.2     463.0     122.9
  -6  -3   0   20324.0    8845.8     706.3
  -6  -3   1     668.5     463.0      32.0
  -6  -3   1     639.4     463.0      84.8
  -6  -3   2   36498.7    4296.6    1084.5
  -6  -3   2   32979.4    4296.6    1115.2
  -6  -3   3     405.1     223.1      51.9
  -6  -3   3     499.3     223.1      83.0
  -6  -3   4    2323.3    3253.4     166.7
  -6  -3   4    2328.2    3253.4     119.5
  -6  -3   5     500.5    1407.6      91.2
  -6  -3   5     441.2    1407.6      58.5
  -6  -3   6    1338.7    9646.7     130.3
  -6  -3   6     991.0    9646.7      82.9
  -6  -3   7    4029.2    3704.6     196.5
  -6  -3   7    3658.1    3704.6     199.8
  -6  -3   9   13536.5   12890.1     540.4
  -6  -3  11   11868.1   11292.7     483.5
  -6  -3  12    3931.5       1.7     229.7
  -6  -3  13    9238.4    9233.5     381.9
  -6  -3  14    2665.9       5.5     191.8
  -6  -3  16    2749.1      87.8     208.3
  -6  -3  18     323.5    1029.6     191.2
  -6  -3  20     612.3    1143.9     205.6
  -6  -3  22    1101.1     708.5     236.3
  -6  -3  23     552.6     268.7     243.8
  -6  -2 -19     597.1     481.0     148.8
  -6  -2 -18    3043.4    3261.3     165.1
  -6  -2 -17     485.6      17.4     134.2
  -6  -2 -16    1868.0    1706.4     156.1
  -6  -2 -15     235.7     625.2      76.9
  -6  -2 -14    1089.1    2473.5     115.8
  -6  -2 -12     100.2    1358.4      54.8
  -6  -2 -10     140.3     340.1      61.7
  -6  -2  -9     724.3     746.2      61.1
  -6  -2  -6     821.8     575.1      44.4
  -6  -2  -1     847.2     400.7     118.7
  -6  -2   0    6201.7    6779.1     268.2
  -6  -2   1     845.7     400.7      88.5
  -6  -2   1     936.5     400.7      33.2
  -6  -2   1     895.9     400.7      38.6
  -6  -2   2    5564.7    3163.3     200.2
  -6  -2   2    5480.3    3163.3     244.5
  -6  -2   3     333.7     493.4      40.5
  -6  -2   3     532.1     493.4      81.0
  -6  -2   4     583.3     882.5     123.4
  -6  -2   4     664.5     882.5      57.2
  -6  -2   5      79.2      38.0      48.2
  -6  -2   6     655.2     575.1      72.7
  -6  -2   6     437.9     575.1      82.1
  -6  -2   7     181.4      19.5      72.3
  -6  -2   9     430.4     746.2      99.6
  -6  -2  12     260.9    1358.4      84.2
  -6  -2  14     989.4    2473.5     154.2
  -6  -2  15     211.8     625.2     107.4
  -6  -2  16    2104.8    1706.4     191.8
  -6  -2  17     433.6      17.4     133.3
  -6  -2  18    3925.0    3261.3     300.7
  -6  -2  19     305.2     481.0     137.0
  -6  -2  20    1795.1    2872.1     174.9
  -6  -2  22     801.2    1953.0     243.9
  -6  -1 -18    3918.6    3561.5     213.2
  -6  -1 -17     236.5     396.2     127.0
  -6  -1 -15    1405.6     337.8     129.6
  -6  -1 -13    4556.4     726.8     202.0
  -6  -1 -12    5587.8    2296.8     216.0
  -6  -1 -11   30191.9   21407.7     860.8
  -6  -1 -10    9761.5    6264.2     336.5
  -6  -1  -9   25026.9   18802.1     767.4
  -6  -1  -8    5817.7    4787.1     216.5
  -6  -1  -7    3950.9    2376.0     142.7
  -6  -1  -5     505.1    5783.6      40.6
  -6  -1  -4    5518.6    3479.2     161.0
  -6  -1  -2   49219.8   27176.3    1751.7
  -6  -1  -1    2549.9    2838.1     172.0
  -6  -1   0   53225.1   42080.7    1774.0
  -6  -1   1    3012.2    2838.1     110.5
  -6  -1   1    2355.7    2838.1     165.3
  -6  -1   1    3373.6    2838.1      95.9
  -6  -1   2   49747.8   27176.3    1450.3
  -6  -1   2   42494.2   27176.3    1457.4
  -6  -1   3    8165.4    8144.2     317.1
  -6  -1   3    9085.3    8144.2     305.0
  -6  -1   4    4363.4    3479.2     221.6
  -6  -1   4    4965.8    3479.2     200.0
  -6  -1   5     347.1    5783.6     111.5
  -6  -1   5     521.5    5783.6      60.1
  -6  -1   6   46099.4   35240.6    1529.1
  -6  -1   7    3263.6    2376.0     144.5
  -6  -1   8    4636.9    4787.1     210.8
  -6  -1   9   21906.0   18802.1     756.2
  -6  -1  10    8831.3    6264.2     354.0
  -6  -1  11   25190.4   21407.7     892.8
  -6  -1  12    5669.1    2296.8     244.8
  -6  -1  13    4128.0     726.7     205.6
  -6  -1  14   28713.0   23130.2    1023.1
  -6  -1  15    1704.5     337.8     183.2
  -6  -1  17     309.7     396.2     135.3
  -6  -1  18    3655.0    3561.5     252.7
  -6  -1  20    1520.1     386.3     219.3
  -6  -1  23     566.0     592.8     159.6
  -6   0 -18     928.6     216.3     125.8
  -6   0 -16     158.6      11.0      79.3
  -6   0 -14    5134.5    4224.0     199.7
  -6   0 -12    7906.3    4209.4     266.1
  -6   0 -10    8471.3    1614.8     299.2
  -6   0  -8   12287.8    9385.0     411.9
  -6   0  -6   24136.9   19090.9     729.6
  -6   0  -4   17337.9   12678.2     509.6
  -6   0  -2   57276.0   53662.6    1902.0
  -6   0   2   53332.3   53662.7    1906.9
  -6   0   4   13125.3   12678.3     579.4
  -6   0   4   15758.3   12678.3     544.2
  -6   0   4   15648.4   12678.3     490.6
  -6   0   6   20812.5   19090.9     707.3
  -6   0   8   12133.8    9385.1     420.7
  -6   0  10    7851.4    1614.8     324.7
  -6   0  12    6903.3    4209.4     304.4
  -6   0  14    4832.1    4224.1     240.4
  -6   0  18    1047.0     216.3     140.3
  -6   0  20     378.5     306.3     138.6
  -6   1 -19     147.7     362.0      97.8
  -6   1 -18    3284.3    3561.5     233.6
  -6   1 -17     287.4     396.2     140.9
  -6   1 -16     283.0     260.9      93.8
  -6   1 -15    1130.4     337.8     131.9
  -6   1 -13    4686.2     726.7     212.0
  -6   1 -12    5507.1    2296.8     222.1
  -6   1 -11   29452.2   21407.7     965.4
  -6   1 -10    8729.7    6264.2     313.4
  -6   1  -9   23515.6   18802.1     751.8
  -6   1  -8    5876.9    4787.1     241.3
  -6   1  -7    3358.6    2376.0     140.6
  -6   1  -6   51501.1   35240.6    1557.6
  -6   1  -5     616.2    5783.6      48.7
  -6   1  -4    4469.7    3479.2     210.5
  -6   1  -4    5071.8    3479.2     183.8
  -6   1  -3    9179.0    8144.3     296.7
  -6   1  -3    8021.5    8144.3     318.9
  -6   1  -2   42910.1   27176.3    1464.5
  -6   1  -2   48330.8   27176.3    1474.9
  -6   1  -1    2768.1    2838.1     160.2
  -6   1  -1    2995.2    2838.1     115.8
  -6   1   0   57535.6   42080.7    1856.8
  -6   1   1    3037.7    2838.1     108.1
  -6   1   1    2536.9    2838.1     153.4
  -6   1   1    2894.4    2838.1     111.1
  -6   1   2   45756.6   27176.3    1424.0
  -6   1   2   51641.7   27176.3    1395.6
  -6   1   2   42080.3   27176.3    1672.6
  -6   1   3    9001.9    8144.2     308.5
  -6   1   3    9588.9    8144.2     298.2
  -6   1   3    7910.9    8144.2     348.8
  -6   1   4    4782.0    3479.1     192.7
  -6   1   4    4825.0    3479.1     179.2
  -6   1   4    4221.4    3479.1     224.6
  -6   1   5     592.1    5783.6      61.5
  -6   1   5     557.4    5783.6      62.1
  -6   1   6   50359.7   35240.5    1563.4
  -6   1   7    3586.7    2376.0     166.9
  -6   1   8    5611.0    4787.1     251.3
  -6   1   9   22521.3   18802.2     743.5
  -6   1  10    9139.5    6264.2     345.4
  -6   1  11   25510.9   21407.7     824.3
  -6   1  12    5837.4    2296.8     295.7
  -6   1  13    4042.3     726.7     196.9
  -6   1  14   26392.1   23130.2     888.7
  -6   1  15    1502.1     337.8     170.0
  -6   1  17     371.5     396.2     122.3
  -6   1  18    3860.6    3561.5     259.7
  -6   1  19     529.8     362.0     181.7
  -6   1  20    1520.1     386.2     211.3
  -6   1  21     277.0      59.7     135.7
  -6   1  22     367.6     974.2     165.2
  -6   1  23     950.8     592.8     240.3
  -6   2 -18    3664.4    3261.3     228.0
  -6   2 -16    1693.8    1706.4     161.4
  -6   2 -14    1132.1    2473.5     133.7
  -6   2 -13     191.3     201.9      65.7
  -6   2 -12     147.7    1358.4      68.4
  -6   2  -9     821.8     746.2      85.8
  -6   2  -6     651.2     575.1      61.9
  -6   2  -5     149.6      38.0      96.6
  -6   2  -4     667.1     882.5      57.3
  -6   2  -4     499.3     882.5     104.9
  -6   2  -3     408.2     493.4      42.7
  -6   2  -3     502.8     493.4     100.7
  -6   2  -2    5396.6    3163.3     197.1
  -6   2  -2    5149.3    3163.3     237.0
  -6   2  -1     936.5     400.7      55.3
  -6   2  -1     489.0     400.7     109.6
  -6   2   0    5465.0    6779.1     259.4
  -6   2   0    6796.5    6779.1     212.7
  -6   2   1     623.9     400.7      83.8
  -6   2   1     879.0     400.7      55.1
  -6   2   1     729.9     400.7      50.2
  -6   2   2    4721.6    3163.3     230.5
  -6   2   2    5754.9    3163.3     211.4
  -6   2   2    5268.5    3163.3     187.3
  -6   2   3     346.1     493.4      51.8
  -6   2   3     500.5     493.4      80.8
  -6   2   3     385.6     493.4      48.6
  -6   2   4     709.1     882.5      66.0
  -6   2   4     648.6     882.5      48.6
  -6   2   6     656.5     575.1      71.4
  -6   2   6     318.8     575.1      93.1
  -6   2   9     573.4     746.2      72.9
  -6   2   9     500.5     746.2     101.6
  -6   2  12     217.1    1358.4     124.7
  -6   2  14     914.5    2473.5     134.2
  -6   2  16    1609.9    1706.4     155.3
  -6   2  17     608.5      17.4     180.8
  -6   2  18    2888.8    3261.4     255.2
  -6   2  19     444.4     481.0     141.4
  -6   2  20    2237.0    2872.1     244.1
  -6   2  22     436.8    1953.0     157.5
  -6   3 -18     294.4    1029.6     144.3
  -6   3 -16    2406.1      87.8     159.5
  -6   3 -15     242.1     404.7     100.4
  -6   3 -14    2552.5       5.5     143.4
  -6   3 -13    8710.5    9233.5     370.9
  -6   3 -12    3433.8       1.7     181.4
  -6   3 -11   14745.1   11292.8     501.3
  -6   3  -9   14057.7   12890.2     483.4
  -6   3  -8     189.9    2622.3      75.4
  -6   3  -7    3838.2    3704.6     179.0
  -6   3  -7    3316.9    3704.6     219.9
  -6   3  -6     978.0    9646.8      79.1
  -6   3  -6    1374.9    9646.8     128.2
  -6   3  -5     386.6    1407.6      62.9
  -6   3  -5     429.3    1407.6     100.5
  -6   3  -4    2370.8    3253.4     110.6
  -6   3  -4    2492.9    3253.4     136.6
  -6   3  -3     199.9     223.1      62.8
  -6   3  -3     407.2     223.1      56.2
  -6   3  -2   29416.8    4296.6    1097.5
  -6   3  -2   33468.6    4296.6    1048.0
  -6   3  -1     599.6     463.0      49.3
  -6   3  -1     626.5     463.0     105.9
  -6   3   0   20096.6    8845.8     738.9
  -6   3   0   20279.9    8845.8     617.3
  -6   3   1     562.3     463.0      56.3
  -6   3   1     827.7     463.0     106.9
  -6   3   2   35267.0    4296.6    1104.8
  -6   3   2   28564.5    4296.6    1194.9
  -6   3   2   34209.0    4296.6    1049.9
  -6   3   3     295.3     223.1      61.2
  -6   3   3     391.7     223.1      58.2
  -6   3   4    2644.6    3253.4     119.4
  -6   3   4    2594.4    3253.4     118.3
  -6   3   5     398.9    1407.6      68.0
  -6   3   6    1236.9    9646.7      96.2
  -6   3   6    1202.7    9646.7      77.0
  -6   3   7    4065.3    3704.6     177.7
  -6   3   7    3482.4    3704.6     152.3
  -6   3   8     244.5    2622.3      78.3
  -6   3   8     197.8    2622.3      87.1
  -6   3   9   11992.1   12890.2     423.8
  -6   3   9   13309.3   12890.2     458.4
  -6   3  11   12506.1   11292.7     479.0
  -6   3  11   13404.7   11292.7     454.1
  -6   3  12    3352.7       1.7     176.3
  -6   3  12    4167.9       1.7     193.2
  -6   3  13    8305.9    9233.5     310.4
  -6   3  14    2439.1       5.5     181.0
  -6   3  15     443.3     404.7     155.4
  -6   3  16    2563.0      87.8     167.2
  -6   3  17     460.9      31.7     168.4
  -6   3  18     508.6    1029.6     187.4
  -6   3  20     318.8    1143.9     189.8
  -6   3  21     498.2     191.8     139.4
  -6   3  23     411.3     268.7     221.9
  -6   4 -18     379.5     363.1     117.6
  -6   4 -17     189.9     434.9     110.9
  -6   4 -13     656.5    2147.2     126.9
  -6   4 -12     933.4       4.3     108.8
  -6   4 -11    4336.2    5158.6     203.9
  -6   4 -10    2480.0    1094.9     131.1
  -6   4  -9    5936.4    5811.3     238.6
  -6   4  -8    1951.4     906.2     125.4
  -6   4  -8    1670.5     906.2     130.8
  -6   4  -7    3608.4    4102.0     164.3
  -6   4  -7    3879.9    4102.0     176.8
  -6   4  -6    1462.3    2905.9     102.6
  -6   4  -6    1156.6    2905.9     117.6
  -6   4  -5    3394.6     513.0     171.4
  -6   4  -5    3488.5     513.0     161.5
  -6   4  -4   10246.6    9006.6     391.8
  -6   4  -4   11143.0    9006.6     408.6
  -6   4  -3     160.5      17.5      87.6
  -6   4  -2   11728.0   11845.4     452.7
  -6   4  -2   12043.0   11845.4     407.8
  -6   4   0   17590.2   13353.1     746.0
  -6   4   0   19299.9   13353.1     652.4
  -6   4   2   11494.4   11845.4     415.0
  -6   4   3      92.1      17.5      46.1
  -6   4   4    9812.5    9006.6     393.6
  -6   4   4   11783.9    9006.6     380.9
  -6   4   5    3299.1     513.0     139.3
  -6   4   5    3589.8     513.0     157.7
  -6   4   6    1238.7    2905.9      74.5
  -6   4   6    1104.5    2905.9      82.3
  -6   4   7    3549.7    4102.0     172.2
  -6   4   7    4048.8    4102.0     154.3
  -6   4   8    1548.4     906.2     103.6
  -6   4   8    1546.4     906.2      97.4
  -6   4   9    5782.4    5811.3     239.4
  -6   4   9    5197.5    5811.3     227.0
  -6   4  10    2067.1    1094.9     150.2
  -6   4  10    2200.6    1094.9     140.4
  -6   4  11    4349.8    5158.6     200.8
  -6   4  11    5287.2    5158.6     217.6
  -6   4  12    1063.7       4.3     138.0
  -6   4  12    1042.0       4.3     101.6
  -6   4  13     609.8    2147.2     136.4
  -6   4  13     572.1    2147.2      97.5
  -6   4  14     294.4     291.3     100.9
  -6   4  16     440.1     109.7     165.6
  -6   4  17     515.6     434.9     165.2
  -6   4  18     625.2     363.1     141.9
  -6   4  19     706.3     416.8     142.6
  -6   4  20     813.0     735.9     191.3
  -6   4  21     546.5     102.6     147.2
  -6   5 -16    5587.8     832.4     285.5
  -6   5 -15     376.5     112.1     143.2
  -6   5 -14    7646.9    2842.6     347.5
  -6   5 -13     516.8    1502.4     123.2
  -6   5 -12    7347.6    1100.1     318.5
  -6   5 -11    1042.0    1039.7     123.3
  -6   5 -10    2338.2      87.5     139.7
  -6   5 -10    2697.9      87.5     158.2
  -6   5  -9    1812.6    1114.4     120.8
  -6   5  -9    1676.9    1114.4     107.8
  -6   5  -8     141.5    6937.6      90.2
  -6   5  -7    2706.0    1412.4     142.3
  -6   5  -7    2526.5    1412.4     153.0
  -6   5  -6     534.5    3833.3      91.9
  -6   5  -6     594.6    3833.3      90.6
  -6   5  -4   13428.6     195.8     490.4
  -6   5  -4   11997.8     195.8     491.8
  -6   5  -3     145.8    1898.0      50.5
  -6   5  -3     205.8    1898.0      61.5
  -6   5  -2   44583.0   10828.7    1678.1
  -6   5  -1     622.6     111.5      99.1
  -6   5  -1     612.3     111.5      74.1
  -6   5   1     595.8     111.5      56.7
  -6   5   3     111.4    1898.0      64.8
  -6   5   4   13154.9     195.7     485.4
  -6   5   4   14520.4     195.7     472.6
  -6   5   5     288.3     568.1      86.7
  -6   5   5     139.1     568.1      76.7
  -6   5   6     614.9    3833.3      71.7
  -6   5   6     755.2    3833.3      93.6
  -6   5   7    2411.1    1412.4     119.1
  -6   5   7    2286.1    1412.4     130.8
  -6   5   9    2121.4    1114.4     147.4
  -6   5   9    1679.0    1114.4     107.8
  -6   5  10    2203.0      87.5     150.2
  -6   5  10    2462.1      87.5     163.9
  -6   5  11     561.1    1039.7     122.2
  -6   5  11     880.5    1039.7     107.2
  -6   5  12    6365.4    1100.1     267.6
  -6   5  12    7019.5    1100.1     315.6
  -6   5  13     442.2    1502.4      98.8
  -6   5  13     513.3    1502.4     112.2
  -6   5  14    7975.3    2842.6     336.4
  -6   5  14    8485.6    2842.6     337.5
  -6   5  16    6361.3     832.4     321.0
  -6   5  22     255.9     157.0     138.7
  -6   6 -14    1096.0     475.2     162.3
  -6   6 -12    1023.7     582.0     113.9
  -6   6 -12    1038.7     582.0     141.4
  -6   6 -11    2116.6    3812.6     144.8
  -6   6 -11    1595.5    3812.6     117.5
  -6   6 -10    1474.2     523.7     114.9
  -6   6 -10    1664.2     523.7     107.4
  -6   6  -9    3222.5    3059.7     175.8
  -6   6  -9    3278.4    3059.7     165.5
  -6   6  -8    2193.3    2581.7     132.9
  -6   6  -8    2360.7    2581.7     132.9
  -6   6  -7    4514.7    3724.6     218.5
  -6   6  -7    3941.2    3724.6     187.9
  -6   6  -6    5373.9    5549.8     234.6
  -6   6  -6    4473.2    5549.8     220.9
  -6   6  -5     411.3     527.3      81.6
  -6   6  -5     267.6     527.3      76.0
  -6   6  -4    9402.8    8393.4     335.3
  -6   6  -4    8193.4    8393.4     327.0
  -6   6  -3     782.4     786.9      88.1
  -6   6  -3     611.0     786.9      68.9
  -6   6  -2   11560.9    9784.3     471.6
  -6   6  -2   12860.6    9784.3     444.8
  -6   6   0   25338.1   12798.3     805.0
  -6   6   1     114.7       0.7      72.4
  -6   6   2   12610.2    9784.3     452.0
  -6   6   3     717.4     786.9      71.9
  -6   6   4    8807.1    8393.4     285.7
  -6   6   5     118.0     527.3      61.7
  -6   6   6    4951.2    5549.8     192.5
  -6   6   6    5449.8    5549.8     228.6
  -6   6   7    3851.0    3724.7     179.3
  -6   6   7    4144.6    3724.7     176.1
  -6   6   8    2006.5    2581.7     113.3
  -6   6   8    2472.3    2581.7     146.3
  -6   6   9    3479.3    3059.7     194.8
  -6   6   9    3349.7    3059.7     170.2
  -6   6  10    1670.5     523.7     149.8
  -6   6  10    1318.1     523.7     104.9
  -6   6  11    1662.1    3812.7     168.3
  -6   6  11    1476.2    3812.7     113.0
  -6   6  12     992.6     582.0     113.8
  -6   6  12     903.6     582.0     102.4
  -6   6  14    1094.3     475.1     119.5
  -6   6  14    1224.2     475.1     160.7
  -6   6  15     437.9     144.5     156.6
  -6   6  17     326.2       1.5     193.9
  -6   6  21     287.4       2.0     156.6
  -6   7 -16    2516.2    1334.9     230.4
  -6   7 -14   12065.7    8318.3     476.2
  -6   7 -14   14576.4    8318.3     510.9
  -6   7 -13     260.9     553.8     144.2
  -6   7 -13     165.8     553.8      87.0
  -6   7 -12   13107.6    9949.1     531.7
  -6   7 -12   13808.0    9949.1     521.5
  -6   7 -11     273.6     586.8      81.1
  -6   7 -10    5507.1    2228.1     268.1
  -6   7 -10    5046.1    2228.1     231.0
  -6   7  -9     613.6     751.0     115.1
  -6   7  -9     561.1     751.0      83.1
  -6   7  -8    2944.6     664.4     170.8
  -6   7  -8    3052.0     664.4     145.4
  -6   7  -7     665.8     692.8      81.2
  -6   7  -7     592.1     692.8     113.0
  -6   7  -6    4850.1    2219.0     201.3
  -6   7  -6    3873.5    2219.0     189.5
  -6   7  -5     841.2    1860.3      91.3
  -6   7  -5     978.0    1860.3     106.5
  -6   7  -4   17460.4    6603.0     716.0
  -6   7  -4   20537.9    6603.0     717.4
  -6   7  -3    1181.3     660.9      81.6
  -6   7  -1     725.7    1206.3      72.3
  -6   7   1     850.2    1206.3      67.7
  -6   7   3    1450.5     660.9     106.1
  -6   7   4   18808.4    6603.0     608.7
  -6   7   5    1084.0    1860.3     125.7
  -6   7   5     955.6    1860.3      83.0
  -6   7   6    4194.6    2219.0     180.5
  -6   7   6    5013.2    2219.0     219.2
  -6   7   7     695.4     692.8     111.6
  -6   7   7     971.6     692.8     128.7
  -6   7   8    3066.2     664.4     151.5
  -6   7   8    2754.5     664.4     157.1
  -6   7   9     468.7     751.0      88.3
  -6   7   9     331.9     751.0     126.9
  -6   7  10    4817.8    2228.1     229.2
  -6   7  10    5607.1    2228.1     266.6
  -6   7  12   12866.5    9949.0     468.3
  -6   7  12   12185.0    9949.0     427.2
  -6   7  13     315.2     553.8     127.3
  -6   7  14   11461.2    8318.3     447.5
  -6   7  14   10049.1    8318.3     429.4
  -6   7  16    3207.8    1334.9     233.8
  -6   7  17     556.2     250.5     188.6
  -6   7  18     573.4     593.0     137.2
  -6   8 -19     191.3       8.8      90.6
  -6   8 -18     325.3    1492.4      97.7
  -6   8 -16     970.0    1310.6      93.2
  -6   8 -15     498.2    2030.2      87.5
  -6   8 -15     631.6    2030.2     169.9
  -6   8 -14    1170.7    2493.0     171.3
  -6   8 -14    1126.9    2493.0      86.6
  -6   8 -13    2291.0    3692.4     200.1
  -6   8 -13    1999.6    3692.4     133.8
  -6   8 -12     818.9    1362.2      82.7
  -6   8 -12     779.5    1362.2     155.6
  -6   8 -11    3181.6    3088.9     160.1
  -6   8 -11    3074.8    3088.9     211.8
  -6   8 -10     782.4    1220.9      90.9
  -6   8 -10     711.8    1220.9     141.8
  -6   8  -9    6822.1    3658.1     264.3
  -6   8  -8    1876.9     520.5     136.4
  -6   8  -8    2121.4     520.5     116.5
  -6   8  -7    3442.9    2720.8     175.6
  -6   8  -7    3870.2    2720.8     199.1
  -6   8  -6    1371.0     919.5     103.2
  -6   8  -6    1348.2     919.5     125.1
  -6   8  -5     296.2     931.8      73.7
  -6   8  -4    1033.7     319.4      89.6
  -6   8  -3     368.5     454.5      98.1
  -6   8  -1     137.2     796.8      64.7
  -6   8   0     418.7    1039.9      72.9
  -6   8   1     133.6     796.8      84.1
  -6   8   2     169.8     426.1      92.8
  -6   8   3     363.6     454.5      76.8
  -6   8   4    1050.3     319.4      88.6
  -6   8   5     275.3     931.8      78.8
  -6   8   6    1597.5     919.5     119.6
  -6   8   6    1504.1     919.5     132.1
  -6   8   7    3531.3    2720.8     177.9
  -6   8   7    4062.0    2720.8     210.5
  -6   8   8    2107.2     520.5     142.1
  -6   8   8    2178.8     520.5     161.4
  -6   8   9    7521.1    3658.1     358.0
  -6   8   9    6711.7    3658.1     287.5
  -6   8  10    1000.7    1220.9     133.9
  -6   8  10     892.8    1220.9     149.6
  -6   8  11    3525.2    3088.9     208.4
  -6   8  11    4157.9    3088.9     232.9
  -6   8  12     841.2    1362.2     152.7
  -6   8  12     859.2    1362.2     174.0
  -6   8  13    1641.1    3692.4     144.3
  -6   8  13    1814.8    3692.4     140.7
  -6   8  14    1072.2    2493.1     180.8
  -6   8  15     572.1    2030.2     145.7
  -6   8  16     820.3    1310.6     149.3
  -6   8  21     447.7     106.5     221.7
  -6   9 -18    2897.2    2209.4     152.8
  -6   9 -17     220.9     244.8      62.1
  -6   9 -16    1242.4    1480.9      81.9
  -6   9 -14     545.3    1193.1      61.5
  -6   9 -14     269.3    1193.1     118.6
  -6   9 -13     368.5      75.5      71.3
  -6   9 -12    2048.3    1853.3     116.8
  -6   9 -12    1801.7    1853.3     166.5
  -6   9 -11    1188.4     939.0     124.5
  -6   9 -11    1247.8     939.0      94.8
  -6   9 -10    1883.6    3206.4     172.5
  -6   9 -10    1769.0    3206.4     104.2
  -6   9  -9    1262.4    1253.3     108.2
  -6   9  -9    1246.0    1253.3      83.8
  -6   9  -8    9417.8   10511.5     425.7
  -6   9  -6   11045.2   10720.1     428.5
  -6   9  -5    4976.7    4813.3     229.4
  -6   9  -4    2536.9    3056.6     145.6
  -6   9  -3    3248.9    4545.6     179.4
  -6   9  -1     265.1    1170.0     102.5
  -6   9   0     125.4    1293.9      73.4
  -6   9   3    3642.5    4545.6     174.4
  -6   9   4    2947.4    3056.6     162.5
  -6   9   5    4707.4    4813.3     205.4
  -6   9   6   13291.4   10720.1     458.1
  -6   9   6   12778.8   10720.1     443.4
  -6   9   8   10684.8   10511.5     394.7
  -6   9   8   11088.6   10511.5     402.1
  -6   9   9    1084.0    1253.3     115.5
  -6   9   9    1251.5    1253.3     126.0
  -6   9  10    1626.5    3206.4     127.0
  -6   9  10    2133.3    3206.4     188.3
  -6   9  11    1156.6     939.0     117.6
  -6   9  11    1310.6     939.0     140.1
  -6   9  12    1983.5    1853.3     149.4
  -6   9  12    1649.5    1853.3     142.5
  -6   9  13     575.9      75.5     179.6
  -6   9  14     533.3    1193.1     123.9
  -6   9  16    1312.4    1480.9     151.4
  -6   9  18    2880.5    2209.4     243.7
  -6   9  19     665.8     293.9     222.4
  -6   9  20    3204.9    2698.9     277.5
  -6  10 -16     539.3     452.6      63.5
  -6  10 -15     526.2    1019.0      54.5
  -6  10 -14     122.0      30.8      53.0
  -6  10 -13    2268.9    1828.2     108.2
  -6  10 -12     357.7     191.0     114.2
  -6  10 -11    4668.5    4223.7     264.5
  -6  10 -10    1089.1    1962.9     146.5
  -6  10  -9    5212.4    3009.4     257.1
  -6  10  -8    1738.7    2804.6     170.0
  -6  10  -7    3305.0    2338.8     216.6
  -6  10  -6    2789.8    4680.9     174.5
  -6  10  -5    1305.0    2421.2     106.3
  -6  10  -4    2193.3    3691.0     161.9
  -6  10  -2    3430.8    1844.5     190.4
  -6  10  -1    1380.6     578.9     111.2
  -6  10   0    1494.1    1467.6     103.7
  -6  10   1    1333.1     578.9     113.1
  -6  10   2    3385.6    1844.5     165.2
  -6  10   3     243.7     226.1     120.8
  -6  10   4    2254.1    3691.0     159.3
  -6  10   5    1139.1    2421.2     135.9
  -6  10   6    2768.1    4680.9     154.8
  -6  10   7    3409.7    2338.8     192.9
  -6  10   7    3400.6    2338.8     186.6
  -6  10   8    1286.4    2804.6     140.7
  -6  10   8    1797.3    2804.6     133.5
  -6  10   9    4626.3    3009.4     214.1
  -6  10   9    5715.8    3009.4     269.2
  -6  10  10    1190.2    1962.9     192.3
  -6  10  10     978.0    1962.9     122.7
  -6  10  11    5673.0    4223.7     268.2
  -6  10  12     229.4     191.0     124.3
  -6  10  13    2338.2    1828.2     227.1
  -6  10  15     748.1    1019.0     211.7
  -6  10  16     489.0     452.6     172.3
  -6  10  17     859.2     354.8     154.3
  -6  10  18     853.2     257.1     218.6
  -6  10  19     944.4     333.5     253.8
  -6  11  -9     341.3     574.6     150.6
  -6  11  -5    2716.7    4419.6     191.0
  -6  11  -4    2200.6    9744.6     176.7
  -6  11  -3     242.9     470.1     126.3
  -6  11  -2     276.1    4346.1     122.6
  -6  11  -1   13048.6   11001.2     453.9
  -6  11   0    8053.9   18764.4     314.9
  -6  11   1   12511.9   11001.1     484.9
  -6  11   2     305.2    4346.1     120.8
  -6  11   3     243.7     470.1      90.2
  -6  11   4    2348.2    9744.6     137.5
  -6  11   5    3074.8    4419.6     186.0
  -6  11   7     435.8    1859.6     167.0
  -6  11   8     485.6    1084.3     172.9
  -6  11   8     519.1    1084.3     127.0
  -6  11   9     553.8     574.6     178.5
  -6  11   9     739.6     574.6     113.7
  -6  11  10     510.9    1108.9     166.8
  -6  11  11    3445.9    3772.7     242.4
  -6  11  12     501.6    2140.0     134.1
  -6  11  13     875.9     240.2     152.7
  -6  11  17     872.9     588.3     225.7
  -6  11  19     298.9      34.1     172.2
  -6  12  -7     970.0    1252.8     127.0
  -6  12  -5     198.5     823.7      91.6
  -6  12  -4     821.8    1086.8     149.4
  -6  12  -3     348.0     132.6     126.1
  -6  12  -2    1170.7    1253.2     120.1
  -6  12   0    1067.1    1267.1     131.5
  -6  12   2    1218.8    1253.2     149.5
  -6  12   3     485.6     132.6      97.8
  -6  12   4     895.9    1086.8     123.6
  -6  12   5     211.0     823.7      99.7
  -6  12   7    1407.6    1252.8     162.6
  -6  12   9    3316.9    2865.4     237.8
  -6  12  10     889.7     695.3     150.9
  -6  12  11    2102.4    1419.9     191.7
  -6  12  15     275.3     166.8     140.4
  -6  13  -5     171.8     104.5     113.0
  -6  13  -4    3912.1      14.3     225.9
  -6  13  -3    4194.6    4757.3     234.0
  -6  13  -2    1997.3       4.1     182.2
  -6  13   0     823.3     731.2     112.5
  -6  13   1     260.1      22.1     103.2
  -6  13   2    1908.4       4.1     153.3
  -6  13   3    4397.5    4757.4     253.2
  -6  13   8     729.9      35.0     216.1
  -6  13   9    1310.6    1624.6     224.2
  -6  13  10    1766.8     245.1     184.4
  -6  13  11     727.1     587.1     157.2
  -6  13  12    1161.9     606.2     225.2
  -6  13  14    4177.9     398.4     310.2
  -6  13  16    3260.7    1384.2     291.7
  -6  13  17     830.7     459.3     263.3
  -6  14   9    2283.6    1042.1     261.4
  -6  14  11    1403.7     867.2     187.5
  -6  14  13    1193.7    1081.8     178.3
  -6  14  14     474.3      10.4     243.9
  -6  14  15    1303.1    1071.5     204.9
  -6  15   8     489.0      84.2     237.4
  -6  15   9     756.6     909.5     194.5
  -6  15  12    1717.3    1304.2     284.4
  -6  15  14    3746.1    1844.0     338.0
  -6  15  15     285.6      19.9     188.4
  -6  16   8     573.4      65.3     187.8
  -6  16  11     629.0     243.8     249.8
  -6  17   8    1374.9    1948.5     214.3
  -6  17  10     728.5    1654.9     190.8
  -5 -19  -6     332.8      15.1     186.4
  -5 -19   4     247.7       5.3     148.6
  -5 -19   6     358.7      15.1     211.1
  -5 -18  -7     588.3     846.6     181.5
  -5 -18  -5     664.5     253.8     192.9
  -5 -18  -3     382.5      50.4     170.6
  -5 -18  -1     341.3      16.1     167.8
  -5 -18   1     402.0      16.1     185.2
  -5 -18   4     257.6      72.6     109.3
  -5 -18   5     319.8     253.8     104.3
  -5 -18   5     323.5     253.8     198.6
  -5 -18   7     691.3     846.6     164.2
  -5 -18   7     687.3     846.6     101.5
  -5 -18   9     463.1     213.7     204.3
  -5 -17  -1     249.4     221.5     119.0
  -5 -17   3     252.6     531.0     126.3
  -5 -17   5     241.3     349.3     105.0
  -5 -17   6     319.8     127.7     133.8
  -5 -17   8     486.7     455.0      89.9
  -5 -17  12     472.0     375.7     232.1
  -5 -16  -7    2053.0    3513.2     189.4
  -5 -16  -5    1429.0    3501.0     177.5
  -5 -16  -4     863.8     116.6     154.7
  -5 -16  -3     510.9    1882.9     119.0
  -5 -16  -2    1195.5    1269.9     178.4
  -5 -16  -1     214.8     182.1     111.2
  -5 -16   2     551.3    1269.9     164.8
  -5 -16   3     508.6    1882.9     125.7
  -5 -16   4     646.0     116.6     179.7
  -5 -16   4     895.9     116.6     128.2
  -5 -16   5    1717.3    3501.0     198.9
  -5 -16   5    1526.1    3501.0     131.0
  -5 -16   7    1585.2    3513.2     170.5
  -5 -16   7    2039.0    3513.2     128.2
  -5 -16   8     352.9     322.8      90.2
  -5 -16   8     906.7     322.8     192.7
  -5 -16   9    1130.4    1046.3     211.7
  -5 -16   9     984.5    1046.3     116.6
  -5 -16  10    1191.9    1020.1     226.3
  -5 -15  -4     900.5     265.5     120.8
  -5 -15  -2     260.1     156.0     139.8
  -5 -15  -1    2492.9     551.1     159.8
  -5 -15   1    2378.3     551.1     171.1
  -5 -15   3     513.3     101.6     166.0
  -5 -15   4     661.8     265.5      90.3
  -5 -15   4     742.5     265.5     123.7
  -5 -15   5     327.2      16.1     116.7
  -5 -15   5     375.5      16.1      83.0
  -5 -15   6     270.2     550.1     104.3
  -5 -15   7     211.0      12.3      90.0
  -5 -15   8     463.1    1197.1     115.5
  -5 -15   8     298.0    1197.1     127.4
  -5 -15   9     389.6      44.5      88.6
  -5 -15   9     368.5      44.5     195.2
  -5 -15  10     338.5    1035.5     196.5
  -5 -15  11     968.4     230.3     218.4
  -5 -15  12     589.6    1287.4     167.9
  -5 -15  13    1812.6     951.4     257.1
  -5 -15  15     856.2     263.0     241.6
  -5 -14  -7    2539.5    1802.6     179.4
  -5 -14  -5    1786.4     189.8     163.6
  -5 -14  -4    1121.7    1051.3     127.9
  -5 -14  -3    8773.2    2779.6     367.4
  -5 -14  -2     474.3     482.3     110.1
  -5 -14  -1    9879.1    4408.9     379.6
  -5 -14   1   11099.5    4408.9     473.0
  -5 -14   2     575.9     482.3     104.0
  -5 -14   3    9797.2    2779.6     393.3
  -5 -14   3    9352.8    2779.6     374.3
  -5 -14   4    1251.5    1051.4     131.4
  -5 -14   4     917.7    1051.4     121.9
  -5 -14   5    1976.6     189.8     181.3
  -5 -14   5    2365.7     189.8     160.6
  -5 -14   6     219.4      11.7     103.2
  -5 -14   7    2902.7    1802.6     155.7
  -5 -14   7    2375.8    1802.6     166.0
  -5 -14   9    1528.2    1355.2     161.4
  -5 -14   9    1769.0    1355.2     125.9
  -5 -14  10    1448.5    1046.0     212.1
  -5 -14  11    3774.5    2695.9     285.3
  -5 -14  12     358.7     182.4     150.5
  -5 -14  13    3851.0    5183.2     304.2
  -5 -14  14     344.2     227.7     211.6
  -5 -14  15    4138.0    3695.4     305.4
  -5 -14  16     738.2      98.2     171.1
  -5 -14  17    3755.5    1526.6     294.1
  -5 -13  -7    1490.1    2532.8     123.5
  -5 -13  -6     604.7    1431.6      92.6
  -5 -13  -5    1698.1    2155.4     127.6
  -5 -13  -4    1336.9     784.8     130.2
  -5 -13  -2     412.4      92.0     114.2
  -5 -13  -1     322.5     808.4     123.3
  -5 -13   2     519.1      92.0     102.3
  -5 -13   3     267.6      26.1     111.4
  -5 -13   3     270.2      26.1     136.6
  -5 -13   4    1801.7     784.8     164.3
  -5 -13   4    1540.3     784.8     135.7
  -5 -13   5    1817.0    2155.4     147.4
  -5 -13   5    1872.5    2155.4     136.2
  -5 -13   6     613.6    1431.6     117.6
  -5 -13   6     407.2    1431.6     110.4
  -5 -13   7    2046.0    2532.8     128.4
  -5 -13   7    1917.4    2532.8     142.4
  -5 -13   8     344.2     944.9      91.9
  -5 -13   9    1111.4    1952.3     110.1
  -5 -13   9     801.2    1952.3     178.2
  -5 -13  10     569.7    2388.1     181.1
  -5 -13  12     574.6    1903.6     185.6
  -5 -13  14     595.8     716.6     192.7
  -5 -12  -6     447.7     853.8      89.5
  -5 -12  -5     468.7    3738.3     109.5
  -5 -12  -4    7180.4    6215.1     314.9
  -5 -12  -3    9619.2   17765.4     379.6
  -5 -12  -2     184.9     192.4     109.5
  -5 -12  -1    1568.8    9135.8     143.1
  -5 -12   1    1786.4    9135.8     144.0
  -5 -12   3   10325.1   17765.4     372.3
  -5 -12   3    9705.5   17765.4     391.5
  -5 -12   4    6711.7    6215.2     274.8
  -5 -12   4    6510.3    6215.2     270.7
  -5 -12   5     384.6    3738.3     106.3
  -5 -12   5     393.7    3738.3     133.1
  -5 -12   6     308.8     853.8      96.1
  -5 -12   6     288.3     853.8      99.9
  -5 -12   7    2467.2    4374.4     153.8
  -5 -12   7    2521.3    4374.4     145.1
  -5 -12   8    1460.3    1488.6     128.2
  -5 -12   8    1585.2    1488.6     152.0
  -5 -12   9    2181.2    1996.5     137.4
  -5 -12   9    2735.6    1996.5     224.0
  -5 -12  10    1055.3     898.7     122.4
  -5 -12  11    2200.6    4373.0     167.0
  -5 -12  12     942.8     957.1     141.0
  -5 -12  13     435.8     640.0     190.7
  -5 -12  18     290.9     628.6     190.1
  -5 -12  19     371.5     131.9     237.7
  -5 -11  -6    3724.0    3832.1     204.7
  -5 -11  -5     869.8       4.3     106.5
  -5 -11  -4    1384.4     996.7      97.9
  -5 -11  -3     557.4     378.5      79.2
  -5 -11  -2    2300.9     607.7     123.8
  -5 -11  -1     205.8    2848.0      68.9
  -5 -11   2    2722.1     607.7     148.1
  -5 -11   3     495.9     378.5     116.1
  -5 -11   3     805.6     378.5     120.1
  -5 -11   4    1657.9     996.7     128.2
  -5 -11   4    1350.1     996.7     140.3
  -5 -11   5    1027.0       4.3     137.3
  -5 -11   5     970.0       4.3     115.7
  -5 -11   6    3346.7    3832.2     209.0
  -5 -11   6    3424.8    3832.2     172.1
  -5 -11   7    2210.2     574.0     150.4
  -5 -11   7    2741.0     574.0     194.5
  -5 -11   8     768.0    2926.2     150.2
  -5 -11   8     414.5    2926.2      96.7
  -5 -11  10     862.2    1829.1     163.7
  -5 -11  12     363.6     999.7     195.8
  -5 -11  13     286.5     851.9     127.5
  -5 -11  14    1542.3    1484.4     216.9
  -5 -11  16     696.8     750.8     149.8
  -5 -10  -6     711.8     888.9     106.0
  -5 -10  -5    1834.7    1113.0     123.8
  -5 -10  -4    1921.9    2451.2     129.0
  -5 -10  -3    1286.4     553.8     107.4
  -5 -10  -2    4244.9    5346.0     188.3
  -5 -10  -1    1007.3    5222.7     104.8
  -5 -10   1     850.2    5222.7     108.3
  -5 -10   2    4329.4    5346.0     196.9
  -5 -10   3    1183.1     553.8     120.7
  -5 -10   3    1094.3     553.8      93.9
  -5 -10   4    1790.7    2451.2     133.2
  -5 -10   4    1756.0    2451.2     136.2
  -5 -10   5    2036.7    1113.0     135.1
  -5 -10   5    1926.4    1113.0     122.3
  -5 -10   6    1002.4     888.9     129.1
  -5 -10   6     769.4     888.9      91.6
  -5 -10   7    2083.5    1400.8     164.9
  -5 -10   7    2549.9    1400.8     151.1
  -5 -10   8    1090.8     974.8     143.2
  -5 -10   8     839.7     974.8     103.2
  -5 -10   9     501.6     651.5      78.6
  -5 -10   9     380.5     651.5     104.7
  -5 -10  10    4363.4    6005.6     259.1
  -5 -10  11    1218.8    2148.0     174.8
  -5 -10  12    4309.0    1285.2     291.3
  -5 -10  14     724.3       9.7     180.6
  -5 -10  15     559.9     861.7     188.0
  -5 -10  17     994.2     827.8     179.0
  -5 -10  19    1897.1    2023.3     272.0
  -5 -10  21    1000.7     642.7     181.2
  -5  -9  -5    2652.6       3.0     148.8
  -5  -9  -4    5082.8    6072.7     228.1
  -5  -9  -3     742.5     941.9      78.7
  -5  -9  -2    5212.4    3534.5     227.3
  -5  -9  -1     854.7    1073.6      87.5
  -5  -9   1     769.4    1073.6      98.8
  -5  -9   2    4925.9    3534.5     246.3
  -5  -9   3     808.6     941.8     115.9
  -5  -9   3     791.0     941.8      71.1
  -5  -9   4    6303.8    6072.7     254.0
  -5  -9   4    4918.6    6072.7     217.2
  -5  -9   5    2599.7       3.0     152.6
  -5  -9   5    3009.3       3.0     167.0
  -5  -9   6    2495.5    4319.0     144.4
  -5  -9   6    2126.1    4319.0     147.5
  -5  -9   7    1779.8    1114.1     132.8
  -5  -9   7    1721.5    1114.1     152.0
  -5  -9   8    2046.0    4996.5     175.1
  -5  -9   8    1965.1    4996.5     132.7
  -5  -9   9    3346.7     836.0     209.0
  -5  -9   9    3234.2     836.0     167.3
  -5  -9  11     449.9     158.7     155.4
  -5  -9  12    2055.4    3046.8     201.2
  -5  -9  13     368.5       2.4     114.9
  -5  -9  14    1460.3    2583.1     195.2
  -5  -9  15     736.8       6.9     183.5
  -5  -9  16    1255.1    2027.0     182.8
  -5  -9  17    1540.3     558.4     174.2
  -5  -9  18     495.9    1886.6     218.3
  -5  -9  19    1188.4     248.2     177.9
  -5  -9  21     656.5     602.1     268.4
  -5  -8  -4    5802.0    3371.9     255.5
  -5  -8  -3    2743.7    1304.2     129.8
  -5  -8  -2     934.9    1435.6      78.9
  -5  -8  -1   11126.7    5233.1     391.9
  -5  -8   1   11077.8    5233.0     412.8
  -5  -8   2     919.2    1435.6      87.6
  -5  -8   3    2355.7    1304.2     142.8
  -5  -8   3    2521.3    1304.2     139.9
  -5  -8   4    5093.9    3371.9     217.3
  -5  -8   4    5257.2    3371.9     247.0
  -5  -8   5     139.1     572.4      61.5
  -5  -8   6    3415.7    2379.8     174.9
  -5  -8   6    3397.6    2379.8     186.5
  -5  -8   7    1286.4    3036.8     100.0
  -5  -8   7    1369.1    3036.8     122.2
  -5  -8   8     473.2     750.4      97.7
  -5  -8   8     389.6     750.4     112.1
  -5  -8   9    2135.7    5210.5     150.2
  -5  -8  11     634.2       1.6     139.1
  -5  -8  13     297.1     152.0     164.6
  -5  -8  15     476.5     463.5     194.9
  -5  -8  16     569.7    1404.2     140.4
  -5  -8  17     332.8     365.5     188.3
  -5  -8  18    2426.4     940.6     198.3
  -5  -8  19    1760.3    2161.6     259.8
  -5  -8  20    1047.0     430.9     235.4
  -5  -8  21    1027.0    1521.1     259.7
  -5  -8  22     782.4       4.7     238.2
  -5  -7  -4   11268.7   10604.9     405.4
  -5  -7  -3    1786.4     125.5     100.3
  -5  -7  -2    4521.6    5247.4     194.3
  -5  -7  -1    1803.9     602.2      94.2
  -5  -7   1    1946.9     602.2     111.6
  -5  -7   2    4221.4    5247.3     211.2
  -5  -7   2    4693.2    5247.3     187.4
  -5  -7   3    1786.4     125.5     113.4
  -5  -7   3    1940.0     125.5     138.7
  -5  -7   4   11868.1   10604.9     438.5
  -5  -7   4   12843.1   10604.9     514.7
  -5  -7   5    1273.5       4.4      95.8
  -5  -7   5    1118.3       4.4     101.8
  -5  -7   6    6468.7    5157.5     294.7
  -5  -7   6    6699.0    5157.5     270.3
  -5  -7   7    2393.4     452.8     138.9
  -5  -7   7    2396.0     452.8     133.9
  -5  -7   8     311.5     465.6     119.3
  -5  -7   8     804.2     465.6     101.0
  -5  -7   9    1595.5     211.3     119.6
  -5  -7  11    3574.3     578.6     209.8
  -5  -7  12    3680.0     664.0     250.4
  -5  -7  13    3980.2     535.6     263.7
  -5  -7  14    3892.8    1904.2     247.9
  -5  -7  15    3565.1    1425.7     265.0
  -5  -7  16    4258.4    2270.8     272.8
  -5  -7  17     976.4     261.4     204.8
  -5  -7  18    1372.9    1255.2     218.0
  -5  -7  19    2552.5    2192.4     234.7
  -5  -7  21    1070.5     473.2     172.2
  -5  -7  23    1346.3     993.4     276.5
  -5  -6  -2     142.1     124.8      44.9
  -5  -6   2     272.7     124.8      55.4
  -5  -6   2     238.9     124.8      96.5
  -5  -6   3   70443.0   35961.3    2177.8
  -5  -6   4     795.4      59.7      80.0
  -5  -6   4     656.5      59.7      67.4
  -5  -6   5   18533.4    5563.1     688.5
  -5  -6   5   20338.7    5563.1     787.5
  -5  -6   6     209.5      40.9      81.4
  -5  -6   7    9119.7     760.8     349.9
  -5  -6   7    8452.3     760.8     355.8
  -5  -6   8    1149.6    1606.7     108.5
  -5  -6   8    1179.5    1606.7      95.7
  -5  -6   9   14002.7    6890.0     604.6
  -5  -6  10     290.9    2528.9     119.7
  -5  -6  11   17851.2   10930.9     696.4
  -5  -6  13   27390.7   16585.8    1076.2
  -5  -6  15   16479.0    9932.9     649.2
  -5  -6  17    5849.3    1586.0     355.2
  -5  -6  19     703.6      29.0     206.7
  -5  -5 -18     838.2     651.0     119.5
  -5  -5 -17     145.2     437.8      95.8
  -5  -5 -16    8348.3    5107.0     325.3
  -5  -5 -14    3698.8     832.7     175.8
  -5  -5  -2    4071.9    1773.5     154.8
  -5  -5  -1    6181.4    9598.6     211.0
  -5  -5   1    5996.2    9598.6     227.8
  -5  -5   1    6640.0    9598.6     269.1
  -5  -5   2    4045.6    1773.6     200.2
  -5  -5   2    3633.2    1773.6     161.8
  -5  -5   3   11164.8   12853.8     430.8
  -5  -5   3   10743.6   12853.8     411.9
  -5  -5   4   12575.5    9924.0     497.7
  -5  -5   4   11975.2    9924.0     434.8
  -5  -5   5   11340.0   14375.5     423.2
  -5  -5   5   11778.3   14375.5     476.1
  -5  -5   6    3260.7    2474.2     209.2
  -5  -5   6    3934.7    2474.2     178.0
  -5  -5   7   11461.2   10161.9     524.9
  -5  -5   7   11616.5   10161.9     428.3
  -5  -5   8    3596.0    5046.1     188.8
  -5  -5   9     546.5    2126.9     115.8
  -5  -5  10     387.6      41.5     112.8
  -5  -5  12    2618.1     196.3     195.4
  -5  -5  14    3574.3     832.7     216.0
  -5  -5  15     203.6      11.1     124.4
  -5  -5  16    8870.1    5107.1     418.0
  -5  -5  17     746.7     437.8     181.9
  -5  -5  18    1388.3     651.0     217.3
  -5  -5  20     261.7     748.6     135.3
  -5  -5  21     342.3     274.5     153.7
  -5  -4 -19     349.0    5701.1     146.5
  -5  -4 -16     169.8     224.6     113.0
  -5  -4 -15     207.3    3586.3     101.1
  -5  -4 -14     523.8     781.1     111.0
  -5  -4 -13    3577.4     443.4     157.4
  -5  -4 -12    5268.5    4198.5     194.8
  -5  -4 -11     268.5    6427.3      75.3
  -5  -4 -10    7696.7    8397.1     280.7
  -5  -4  -1   14260.4    1091.0     437.5
  -5  -4   1   13291.4    1090.9     464.1
  -5  -4   1   13862.6    1090.9     437.5
  -5  -4   2     721.5     559.5      58.2
  -5  -4   2     981.3     559.5     103.5
  -5  -4   4     194.9     176.4      70.6
  -5  -4   4      84.9     176.4      40.9
  -5  -4   5    5160.4   30824.4     244.7
  -5  -4   5    5449.8   30824.4     236.2
  -5  -4   7    9253.3   31953.6     362.4
  -5  -4   7    9756.4   31953.6     356.8
  -5  -4   8    3219.5    4749.8     166.9
  -5  -4   9   10257.1   21755.0     412.9
  -5  -4  10    7391.9    8397.1     315.0
  -5  -4  12    4411.2    4198.5     222.8
  -5  -4  13    3302.1     443.5     225.4
  -5  -4  14     783.8     781.2     154.6
  -5  -4  18     379.5      42.8     172.9
  -5  -4  19     410.3    5701.2     133.8
  -5  -4  20     334.7     129.5     203.9
  -5  -4  21    1190.2    3462.1     194.1
  -5  -4  23     875.9    2242.0     186.3
  -5  -4  24     472.0      39.0     241.1
  -5  -3 -18    2641.9    1933.8     159.2
  -5  -3 -17     235.7    3154.1     123.6
  -5  -3 -16     729.9     196.2     117.1
  -5  -3 -15    1845.8    3348.7     146.3
  -5  -3 -14    6779.5    1980.9     280.4
  -5  -3 -13    2234.6    5691.2     131.7
  -5  -3 -12    1195.5     254.8      99.9
  -5  -3 -11     260.9     158.1      75.9
  -5  -3 -10    1653.7      29.5     107.0
  -5  -3  -9    2222.4     400.1     114.3
  -5  -3  -8     425.0      24.0      56.4
  -5  -3  -7   24547.5    8612.0     711.5
  -5  -3   1   11499.9    2582.5     365.3
  -5  -3   1    9827.9    2582.5     383.7
  -5  -3   2    5223.6    3928.8     235.0
  -5  -3   2    5046.1    3928.8     198.0
  -5  -3   3   19710.7    4355.4     746.3
  -5  -3   3   19278.4    4355.4     716.5
  -5  -3   4    4889.7    2653.2     212.9
  -5  -3   4    5328.6    2653.2     248.6
  -5  -3   5    8614.4     750.5     354.4
  -5  -3   5    8438.1     750.5     341.3
  -5  -3   6    2819.9    5167.3     158.9
  -5  -3   6    2939.0    5167.3     142.7
  -5  -3   7   19042.6    8612.0     733.5
  -5  -3   8     437.9      24.0      88.6
  -5  -3   9    1695.9     400.1     110.5
  -5  -3  10    1340.6      29.5     126.6
  -5  -3  11     345.2     158.1     109.3
  -5  -3  12     780.9     254.8     137.0
  -5  -3  13    2492.9    5691.2     180.4
  -5  -3  14    6800.8    1980.9     344.7
  -5  -3  15    1574.9    3348.7     194.6
  -5  -3  16     739.6     196.2     126.3
  -5  -3  18    3086.3    1933.8     243.7
  -5  -3  22     260.1     100.8     159.0
  -5  -3  23     617.4    1158.1     247.5
  -5  -2 -19     593.3     542.5     110.6
  -5  -2 -17    5653.6    3732.6     244.5
  -5  -2 -16    1894.8    1341.3     164.0
  -5  -2 -15   17229.3    7088.1     575.8
  -5  -2 -14    3074.8    1856.1     177.4
  -5  -2 -13    5541.6    2857.6     242.0
  -5  -2 -12   21096.3   14091.5     659.6
  -5  -2 -11   14526.6    8531.4     478.9
  -5  -2 -10   27186.1   24537.1     833.9
  -5  -2  -9   14564.0    9255.0     454.6
  -5  -2  -8   12373.7   11228.3     384.6
  -5  -2  -7    1403.7     453.4      81.2
  -5  -2  -6    2919.4    3158.9     114.3
  -5  -2   1   55292.6   31474.1    1893.0
  -5  -2   2    3204.9    4279.5     134.4
  -5  -2   2    3043.4    4279.5     145.2
  -5  -2   3   44604.8   28689.5    1504.1
  -5  -2   3   45437.0   28689.5    1529.1
  -5  -2   4   11488.9    8747.7     420.4
  -5  -2   4   11722.4    8747.7     447.0
  -5  -2   5   53141.8   16002.2    1748.8
  -5  -2   5   55779.1   16002.2    1889.2
  -5  -2   6    2975.5    3158.9     149.2
  -5  -2   6    2978.3    3158.9     169.0
  -5  -2   7    1191.9     453.4     101.6
  -5  -2   8   11235.8   11228.4     443.1
  -5  -2   9   13333.1    9255.1     476.7
  -5  -2  10   25313.5   24537.2     870.3
  -5  -2  11   15060.1    8531.5     544.6
  -5  -2  12   18344.2   14091.6     671.0
  -5  -2  13    4703.9    2857.6     223.0
  -5  -2  14    3358.6    1856.2     230.3
  -5  -2  15   17528.7    7088.1     710.6
  -5  -2  16    2464.6    1341.3     215.2
  -5  -2  17    5645.8    3732.6     294.7
  -5  -2  19    1384.4     542.5     220.8
  -5  -2  20     356.8     374.4     148.2
  -5  -2  22     340.4     288.3     167.6
  -5  -2  24    2222.4    1149.3     277.3
  -5  -1 -19     351.9     396.1     149.1
  -5  -1 -17     582.1     316.7     100.8
  -5  -1 -16    1065.4     104.8     138.1
  -5  -1 -15     313.3    1967.6     111.4
  -5  -1 -14    1206.2      60.1      93.2
  -5  -1 -12     200.7     163.3      91.4
  -5  -1 -11    1637.0      46.4     102.3
  -5  -1 -10     714.6      23.0      64.8
  -5  -1  -9   21654.7   13068.3     668.3
  -5  -1  -8     116.3     703.4      56.8
  -5  -1  -7   39804.1   22030.1    1173.7
  -5  -1  -6    4511.2    2480.8     162.9
  -5  -1  -4      85.8     154.8      26.3
  -5  -1  -1   38964.3   18381.5    1405.8
  -5  -1   1   41763.3   18381.5    1402.7
  -5  -1   2    1070.5    1321.0      50.7
  -5  -1   2     954.0    1321.0      81.3
  -5  -1   3   46800.1   13482.2    1596.5
  -5  -1   3   52182.6   13482.2    1615.0
  -5  -1   4      66.1     154.8      44.0
  -5  -1   6    3651.9    2480.8     159.0
  -5  -1   7   32857.7   22030.2    1150.6
  -5  -1   9   22544.5   13068.2     782.6
  -5  -1  10     597.1      23.0      80.7
  -5  -1  11    1976.6      46.4     140.0
  -5  -1  12     547.7     163.3     123.2
  -5  -1  14    1303.1      60.1     154.6
  -5  -1  15     758.0    1967.6     156.3
  -5  -1  16     700.9     104.8     172.1
  -5  -1  17     842.7     316.7     125.8
  -5  -1  18     235.7      20.2     130.7
  -5  -1  19     495.9     396.1     151.7
  -5  -1  20     328.1      10.7     198.2
  -5   0 -16    8807.1   11506.2     348.7
  -5   0 -14    8184.1    3703.6     317.5
  -5   0 -12   11395.0    9431.9     380.1
  -5   0 -10   18121.2   18077.2     597.4
  -5   0  -8    8734.6    8788.2     308.7
  -5   0  -6    1795.1      23.9      94.0
  -5   0  -4   11061.5   13315.7     363.6
  -5   0  -2   13249.8   15671.6     409.9
  -5   0  -2   11828.8   15671.6     482.7
  -5   0   2   10781.0   15671.6     439.4
  -5   0   2   12448.5   15671.6     380.0
  -5   0   2   12581.3   15671.6     416.8
  -5   0   4   10038.7   13315.7     356.8
  -5   0   4    9213.6   13315.7     376.5
  -5   0   6    1708.7      23.9      96.0
  -5   0   8    8184.1    8788.2     308.1
  -5   0  10   18274.3   18077.3     690.7
  -5   0  12   11137.6    9432.0     430.3
  -5   0  14    8320.0    3703.6     334.2
  -5   0  16    8686.4   11506.2     370.4
  -5   1 -19     501.6     396.1     166.4
  -5   1 -17     421.9     316.7     107.1
  -5   1 -16     418.7     104.8     120.4
  -5   1 -15     180.0    1967.6      87.2
  -5   1 -14    1226.0      60.1     124.7
  -5   1 -13     192.0     688.9      72.9
  -5   1 -12     245.3     163.3     101.8
  -5   1 -11    1795.1      46.4     120.3
  -5   1 -10     548.9      23.0      84.6
  -5   1  -9   22972.7   13068.3     719.6
  -5   1  -7   38173.8   22030.1    1169.6
  -5   1  -6    3806.3    2480.8     152.8
  -5   1  -4      96.1     154.8      33.9
  -5   1  -3   51197.0   13482.2    1634.8
  -5   1  -3   49322.8   13482.2    1638.9
  -5   1  -2     820.3    1321.0      96.1
  -5   1  -2    1045.3    1321.0      51.7
  -5   1  -1   45426.0   18381.5    1330.9
  -5   1  -1   40663.3   18381.5    1425.7
  -5   1   1   45448.0   18381.5    1232.2
  -5   1   1   40237.7   18381.5    1407.9
  -5   1   2    1055.3    1321.0      57.0
  -5   1   2     894.4    1321.0     106.5
  -5   1   2    1191.9    1321.0      60.6
  -5   1   3   54229.9   13482.2    1466.2
  -5   1   3   48649.0   13482.2    1798.4
  -5   1   3   45470.0   13482.2    1485.6
  -5   1   4      80.6     154.8      44.0
  -5   1   6    3436.9    2480.8     166.4
  -5   1   7   36617.1   22030.1    1264.0
  -5   1   9   22707.5   13068.2     816.5
  -5   1  10     660.5      23.0     108.8
  -5   1  11    1306.8      46.4     119.4
  -5   1  13     203.6     689.0     124.4
  -5   1  14    1209.8      60.1     111.3
  -5   1  16     738.2     104.9     131.8
  -5   1  17     679.2     316.7     126.4
  -5   1  19     499.3     396.1     184.5
  -5   1  20     294.4      10.7     151.4
  -5   1  21     427.2     201.6     146.1
  -5   1  22     692.7     216.8     222.8
  -5   1  24     516.8      75.0     166.6
  -5   2 -18     327.2      86.5     146.6
  -5   2 -17    5557.0    3732.6     284.7
  -5   2 -16    1603.7    1341.3     132.3
  -5   2 -15   17562.8    7088.1     636.0
  -5   2 -14    3896.0    1856.2     196.5
  -5   2 -13    5317.3    2857.6     255.9
  -5   2 -12   20634.2   14091.6     756.1
  -5   2 -11   14551.5    8531.5     510.5
  -5   2 -10   28547.1   24537.2     941.7
  -5   2  -9   14014.9    9255.1     494.9
  -5   2  -8   12901.6   11228.4     457.2
  -5   2  -7    1500.1     453.4      97.9
  -5   2  -6    2626.1    3158.9     124.3
  -5   2  -4   11755.9    8747.7     425.2
  -5   2  -4   11268.7    8747.7     416.3
  -5   2  -3   50661.3   28689.5    1579.7
  -5   2  -3   51278.8   28689.5    1624.4
  -5   2  -2    3228.3    4279.5     123.2
  -5   2  -2    3596.0    4279.5     160.9
  -5   2  -1   56157.6   31474.2    1956.7
  -5   2   1   55401.9   31474.2    1785.6
  -5   2   2    3120.8    4279.5     164.3
  -5   2   2    3204.9    4279.5     125.6
  -5   2   2    3275.4    4279.5     135.9
  -5   2   3   44943.3   28689.5    1455.1
  -5   2   4   12540.8    8747.7     427.7
  -5   2   4   12111.1    8747.7     443.0
  -5   2   5   51594.8   16002.2    1594.2
  -5   2   6    3020.7    3158.9     133.3
  -5   2   6    2727.5    3158.9     134.8
  -5   2   7    1303.1     453.4      98.7
  -5   2   7    1344.4     453.4      83.3
  -5   2   8   10834.7   11228.4     397.5
  -5   2   9   12604.4    9255.1     446.1
  -5   2  10   25247.8   24537.1     828.2
  -5   2  11   14601.3    8531.5     517.6
  -5   2  12   17961.7   14091.6     622.5
  -5   2  13    4878.9    2857.6     205.5
  -5   2  14    3346.7    1856.2     191.1
  -5   2  15   18900.5    7088.1     645.6
  -5   2  16    1819.2    1341.3     149.7
  -5   2  17    6749.8    3732.7     334.9
  -5   2  19     739.6     542.5     193.7
  -5   2  20     609.8     374.4     188.6
  -5   2  24    1382.5    1149.3     186.1
  -5   3 -18    3181.6    1933.8     224.1
  -5   3 -16     553.8     196.2     137.2
  -5   3 -15    1702.3    3348.7     164.0
  -5   3 -13    2570.8    5691.2     175.3
  -5   3 -12     919.2     254.8      95.4
  -5   3 -11     440.1     158.1     105.0
  -5   3 -10    1211.6      29.5     116.8
  -5   3  -9    1825.9     400.1     116.9
  -5   3  -8     285.6      24.0      61.9
  -5   3  -7   22816.6    8612.0     787.3
  -5   3  -6    2925.0    5167.3     147.9
  -5   3  -5    8734.6     750.5     328.0
  -5   3  -5    8142.1     750.5     312.0
  -5   3  -4    5178.9    2653.2     211.7
  -5   3  -4    5645.8    2653.2     232.7
  -5   3  -3   20649.0    4355.4     682.2
  -5   3  -3   20052.7    4355.4     723.5
  -5   3  -2    4933.1    3928.8     184.9
  -5   3  -2    4608.8    3928.8     210.2
  -5   3  -1    9817.6    2582.5     393.7
  -5   3  -1   11110.4    2582.5     359.0
  -5   3   1    8967.6    2582.5     376.3
  -5   3   1   10658.1    2582.5     346.3
  -5   3   2    4707.4    3928.8     170.0
  -5   3   3   19501.1    4355.4     619.8
  -5   3   3   20894.4    4355.4     686.3
  -5   3   4    5057.1    2653.2     198.2
  -5   3   4    5291.0    2653.2     183.9
  -5   3   5    7646.9     750.5     275.3
  -5   3   5    8619.2     750.5     273.1
  -5   3   6    2930.6    5167.3     136.9
  -5   3   6    3272.5    5167.3     165.3
  -5   3   7   18794.2    8612.0     665.0
  -5   3   7   21997.7    8612.0     681.2
  -5   3   8     412.4      24.0      95.4
  -5   3   8     351.9      24.0      60.0
  -5   3   9    1949.1     400.1     129.9
  -5   3   9    1944.6     400.1     125.2
  -5   3  10    1504.1      29.5     104.1
  -5   3  10    1179.5      29.5     102.8
  -5   3  11     324.4     158.1     116.2
  -5   3  12    1072.2     254.8     135.2
  -5   3  13    1919.6    5691.2     167.3
  -5   3  14    6531.1    1980.9     321.1
  -5   3  15    1691.7    3348.7     171.9
  -5   3  16     589.6     196.2     115.3
  -5   3  17     281.3    3154.1     115.1
  -5   3  18    3519.0    1933.8     244.9
  -5   3  23     588.3    1158.1     175.2
  -5   4 -18     223.2      42.8     117.2
  -5   4 -14     354.8     781.1      92.3
  -5   4 -13    3761.9     443.4     205.7
  -5   4 -12    5465.0    4198.5     213.6
  -5   4 -11     212.5    6427.3      70.0
  -5   4 -10    7678.6    8397.2     312.0
  -5   4  -9   10589.0   21755.0     398.3
  -5   4  -8    3316.9    4749.8     160.5
  -5   4  -7   10002.6   31953.5     381.9
  -5   4  -7   10137.2   31953.5     368.9
  -5   4  -6     172.5     357.9      77.3
  -5   4  -5    5086.5   30824.3     213.5
  -5   4  -5    5442.2   30824.3     220.8
  -5   4  -4     109.7     176.4      67.6
  -5   4  -4     101.3     176.4      45.2
  -5   4  -2     857.7     559.5      65.0
  -5   4  -2     700.9     559.5      87.4
  -5   4  -1   12077.0    1091.0     482.1
  -5   4  -1   12627.6    1091.0     440.7
  -5   4   1   12425.4    1091.0     454.4
  -5   4   2     717.4     559.5      56.7
  -5   4   3     100.2    5897.3      41.8
  -5   4   4     166.5     176.4      63.3
  -5   4   5    5884.8   30824.4     229.6
  -5   4   5    5068.1   30824.4     216.8
  -5   4   6     134.2     357.9      77.7
  -5   4   7   11856.9   31953.5     399.0
  -5   4   7   10520.1   31953.5     386.4
  -5   4   8    2741.0    4749.8     124.3
  -5   4   8    3592.9    4749.8     182.5
  -5   4   9   10163.2   21755.0     374.6
  -5   4   9   11963.9   21755.0     361.3
  -5   4  10    6860.5    8397.2     269.3
  -5   4  10    7268.2    8397.2     255.2
  -5   4  11     181.4    6427.3     114.7
  -5   4  12    5423.2    4198.5     212.8
  -5   4  12    5446.0    4198.5     220.9
  -5   4  13    4022.6     443.5     176.7
  -5   4  13    4016.1     443.5     232.2
  -5   4  14     499.3     781.1     131.5
  -5   4  14     507.4     781.1     146.5
  -5   4  18     309.7      42.8     183.4
  -5   4  19     398.9    5701.1     142.2
  -5   4  21    1474.2    3462.1     219.9
  -5   4  22     243.7     171.3     157.1
  -5   4  23     927.1    2242.0     243.6
  -5   5 -17     306.1     437.8     170.6
  -5   5 -16    7778.4    5107.1     355.0
  -5   5 -15     373.5      11.1     148.6
  -5   5 -14    3838.2     832.7     211.0
  -5   5 -13     350.9     112.0     125.7
  -5   5 -12    2626.1     196.3     166.6
  -5   5 -10     636.8      41.5      91.2
  -5   5  -9     716.0    2126.9      85.6
  -5   5  -8    3714.5    5046.1     179.3
  -5   5  -8    4418.1    5046.1     178.4
  -5   5  -7   11622.0   10161.9     439.5
  -5   5  -7   12026.0   10161.9     430.1
  -5   5  -6    4594.8    2474.2     178.4
  -5   5  -6    4111.5    2474.2     165.5
  -5   5  -5   10340.9   14375.5     398.8
  -5   5  -5   10663.5   14375.5     405.0
  -5   5  -4   11170.3    9924.0     436.3
  -5   5  -4   11406.1    9924.0     413.4
  -5   5  -3   10840.1   12853.8     397.6
  -5   5  -3   11885.0   12853.8     438.8
  -5   5  -2    4094.9    1773.6     165.1
  -5   5  -2    3562.0    1773.6     169.4
  -5   5  -1    5786.3    9598.7     255.2
  -5   5  -1    5869.0    9598.7     209.5
  -5   5   1    5622.6    9598.7     220.6
  -5   5   2    3828.6    1773.6     156.5
  -5   5   3   11132.1   12853.9     348.5
  -5   5   4   12009.1    9924.0     441.1
  -5   5   4   13025.0    9924.0     441.7
  -5   5   5   10904.6   14375.5     398.8
  -5   5   5   12413.9   14375.5     414.0
  -5   5   6    4476.6    2474.2     176.1
  -5   5   6    4735.8    2474.2     227.3
  -5   5   7   12122.4   10161.9     460.2
  -5   5   7   12743.9   10161.9     431.1
  -5   5   8    3525.2    5046.1     168.5
  -5   5   8    3680.0    5046.1     169.1
  -5   5   9     710.5    2126.9     111.4
  -5   5   9     734.0    2126.9      86.7
  -5   5  10     632.9      41.5     116.8
  -5   5  10     756.6      41.5      89.4
  -5   5  11     146.5     523.5      71.2
  -5   5  12    2298.5     196.3     158.3
  -5   5  12    2534.3     196.3     161.1
  -5   5  14    4009.5     832.7     215.7
  -5   5  14    3385.6     832.7     201.2
  -5   5  15     448.8      11.1     173.8
  -5   5  16    8058.5    5107.1     356.7
  -5   5  17     337.5     437.8     174.5
  -5   5  18    1466.3     651.1     209.5
  -5   5  23     291.8       4.5     167.5
  -5   6 -17    3996.5    1586.0     244.7
  -5   6 -13   24128.9   16585.8     953.9
  -5   6 -12     214.0      15.2     132.1
  -5   6 -11   21548.5   10930.9     734.8
  -5   6 -10     477.7    2528.9      85.7
  -5   6 -10     400.9    2528.9      76.5
  -5   6  -9   12645.0    6890.0     481.7
  -5   6  -9   12895.8    6890.0     486.4
  -5   6  -8    1204.5    1606.7     100.3
  -5   6  -8    1104.5    1606.7      87.5
  -5   6  -7   10028.4     760.8     351.4
  -5   6  -7    9751.3     760.8     377.1
  -5   6  -6     118.6      40.9      67.4
  -5   6  -5   17727.4    5563.1     666.5
  -5   6  -5   18900.5    5563.1     638.5
  -5   6  -4    1050.3      59.7      85.3
  -5   6  -4     796.9      59.7      77.2
  -5   6  -3   62232.6   35961.3    2149.9
  -5   6  -2     130.7     124.8      75.5
  -5   6   2     187.0     124.8      49.4
  -5   6   4     851.7      59.7      84.3
  -5   6   5   19056.9    5563.1     612.7
  -5   6   5   19192.5    5563.1     564.8
  -5   6   7   10189.2     760.8     375.1
  -5   6   7    9367.8     760.8     304.7
  -5   6   8    1556.5    1606.7     132.3
  -5   6   8    1258.8    1606.7      91.5
  -5   6   9   14051.6    6890.0     452.7
  -5   6   9   12139.5    6890.0     426.4
  -5   6  10     234.1    2528.9      83.7
  -5   6  11   17665.6   10930.9     617.3
  -5   6  11   20686.1   10930.9     645.7
  -5   6  12     338.5      15.2     122.5
  -5   6  13   26829.9   16585.8     828.4
  -5   6  13   26779.2   16585.8     844.5
  -5   6  14     208.8     128.8     138.7
  -5   6  15   16678.3    9932.9     559.8
  -5   6  15   16393.0    9932.9     607.9
  -5   6  17    6673.7    1586.0     337.3
  -5   7 -16    4500.8    2270.8     263.1
  -5   7 -15    2388.4    1425.8     174.0
  -5   7 -14    4552.9    1904.2     250.7
  -5   7 -13    5298.5     535.6     206.6
  -5   7 -13    4466.3     535.6     279.4
  -5   7 -12    3574.3     664.0     160.4
  -5   7 -12    3213.7     664.0     201.9
  -5   7 -11    4157.9     578.6     223.0
  -5   7 -11    4878.9     578.6     183.8
  -5   7 -10    1392.1    1846.9     146.3
  -5   7 -10    1342.5    1846.9      87.0
  -5   7  -9    1583.1     211.3     137.6
  -5   7  -9    1995.0     211.3      94.5
  -5   7  -8     600.9     465.6     126.5
  -5   7  -8     593.3     465.6      67.9
  -5   7  -7    2754.5     452.8     121.9
  -5   7  -7    2492.9     452.8     136.6
  -5   7  -6    6920.5    5157.5     296.2
  -5   7  -6    6036.2    5157.5     244.6
  -5   7  -5    1113.1       4.4     115.4
  -5   7  -5     944.4       4.4      80.9
  -5   7  -4   11555.3   10604.9     410.5
  -5   7  -3    2013.5     125.5     122.7
  -5   7  -2    4265.1    5247.4     185.4
  -5   7  -1    1574.9     602.2      94.2
  -5   7   1    1700.2     602.2     108.5
  -5   7   2    4707.4    5247.4     191.2
  -5   7   3    1839.1     125.5     121.7
  -5   7   4   11907.5   10604.9     399.8
  -5   7   5    1231.5       4.4     106.8
  -5   7   6    6929.0    5157.5     262.0
  -5   7   6    6543.6    5157.5     242.1
  -5   7   7    2671.2     452.8     170.7
  -5   7   7    2841.9     452.8     154.1
  -5   7   8     687.3     465.6      96.1
  -5   7   8     863.8     465.6     119.8
  -5   7   9    1897.1     211.3     137.1
  -5   7   9    2305.9     211.3     163.6
  -5   7  10    1372.9    1846.9     137.7
  -5   7  10    1361.5    1846.9     142.8
  -5   7  11    4068.6     578.6     197.5
  -5   7  11    3825.4     578.6     194.7
  -5   7  12    3473.3     664.0     191.6
  -5   7  12    2636.6     664.0     172.2
  -5   7  13    4101.6     535.6     238.0
  -5   7  13    4121.4     535.6     202.1
  -5   7  14    3531.3    1904.2     193.2
  -5   7  14    3714.5    1904.2     207.6
  -5   7  15    2623.4    1425.7     222.0
  -5   7  16    5427.0    2270.8     281.3
  -5   7  17    1163.6     261.4     154.9
  -5   7  18    1078.9    1255.2     145.8
  -5   7  19    2227.3    2192.4     209.5
  -5   7  21    1137.4     473.2     188.0
  -5   7  23    1338.7     993.4     253.0
  -5   8 -16     575.9    1404.2      81.7
  -5   8 -15    1153.1     463.5      91.1
  -5   8 -15    1090.8     463.5     189.2
  -5   8 -13     486.7     152.0     168.5
  -5   8 -13     718.7     152.0      67.8
  -5   8 -11     337.5       1.6     134.6
  -5   8 -11     611.0       1.6      60.0
  -5   8 -10      77.9     229.4      47.8
  -5   8  -9    2050.7    5210.5     140.2
  -5   8  -9    2446.7    5210.5     112.3
  -5   8  -8     305.2     750.4      66.7
  -5   8  -8     451.0     750.4      99.7
  -5   8  -7    1382.5    3036.8      76.8
  -5   8  -7    1327.4    3036.8     101.5
  -5   8  -6    3132.3    2379.8     190.6
  -5   8  -4    5491.8    3371.9     229.5
  -5   8  -3    2293.5    1304.2     128.5
  -5   8  -2     788.1    1435.6     101.4
  -5   8  -1   11633.1    5233.0     428.6
  -5   8   1   11450.2    5233.1     414.2
  -5   8   2     968.4    1435.6     101.2
  -5   8   3    2671.2    1304.2     125.4
  -5   8   4    5618.7    3371.9     216.6
  -5   8   5     254.3     572.4      72.4
  -5   8   6    2969.8    2379.8     157.5
  -5   8   6    3299.1    2379.8     157.1
  -5   8   7    1154.8    3036.8     150.8
  -5   8   7    1494.1    3036.8     111.7
  -5   8   8     440.1     750.4      83.4
  -5   8   8     256.8     750.4     137.3
  -5   8   9    2673.9    5210.6     157.4
  -5   8   9    2467.2    5210.6     176.9
  -5   8  11     656.5       1.6     112.4
  -5   8  11     406.1       1.6     125.8
  -5   8  13     351.9     152.0     168.4
  -5   8  13     500.5     152.0     106.2
  -5   8  15     922.4     463.5     184.9
  -5   8  16     222.4    1404.2     129.3
  -5   8  18    2390.9     940.6     237.2
  -5   8  19    1522.1    2161.6     231.5
  -5   8  20     970.0     430.9     217.0
  -5   8  21    1620.3    1521.1     232.7
  -5   9 -19    1161.9     248.2      89.7
  -5   9 -18     415.5    1886.5      72.6
  -5   9 -17    1401.8     558.4      92.7
  -5   9 -16    1730.1    2027.0      98.7
  -5   9 -15     530.9       6.9      55.9
  -5   9 -14    1218.8    2583.1     187.4
  -5   9 -14    1593.4    2583.1      90.6
  -5   9 -13     766.6       2.4      62.9
  -5   9 -13     657.8       2.4     178.7
  -5   9 -12    1736.6    3046.9     197.8
  -5   9 -12    1908.4    3046.9      94.7
  -5   9 -11     636.8     158.7      52.1
  -5   9 -11     434.7     158.7     114.0
  -5   9 -10     221.7    1113.6     132.9
  -5   9  -9    3254.8     836.0     197.3
  -5   9  -8    1725.8    4996.5     132.9
  -5   9  -7    1676.9    1114.1     118.3
  -5   9  -6    2263.9    4319.0     140.0
  -5   9  -5    2620.8       3.0     163.8
  -5   9  -4    5313.5    6072.7     229.5
  -5   9  -3     862.2     941.9     119.7
  -5   9  -2    4915.0    3534.5     217.1
  -5   9  -1     798.3    1073.6      86.0
  -5   9   1     836.7    1073.6      85.1
  -5   9   2    5141.9    3534.5     214.6
  -5   9   3     555.0     941.9     102.1
  -5   9   4    6510.3    6072.7     254.0
  -5   9   5    2464.6       3.0     128.1
  -5   9   6    2679.2    4319.1     157.6
  -5   9   7    2176.4    1114.1     185.4
  -5   9   7    1978.9    1114.1     153.8
  -5   9   8    2004.2    4996.5     157.1
  -5   9   8    1797.3    4996.5     151.0
  -5   9   9    3129.4     836.0     164.6
  -5   9   9    3717.7     836.0     232.8
  -5   9  11     830.7     158.7     150.2
  -5   9  11     284.8     158.7     104.5
  -5   9  12    1570.8    3046.8     126.8
  -5   9  12    1931.0    3046.8     192.8
  -5   9  13     494.7       2.4     173.3
  -5   9  14    1303.1    2583.1     154.6
  -5   9  15     971.6       6.9     186.6
  -5   9  16    1645.3    2027.0     146.5
  -5   9  17    1331.2     558.4     161.9
  -5   9  18     862.2    1886.5     216.7
  -5   9  19    1394.1     248.2     244.7
  -5   9  21     676.5     602.1     244.3
  -5  10 -17    1579.0     827.8      69.7
  -5  10 -16     113.0     390.2      40.6
  -5  10 -15     661.8     861.7      43.8
  -5  10 -12    3844.6    1285.2     262.4
  -5  10 -11     738.2    2148.0     134.6
  -5  10 -10    3196.2    6005.6     242.2
  -5  10  -9     319.8     651.5     100.6
  -5  10  -8     694.1     974.8     140.0
  -5  10  -7    2015.8    1400.8     166.8
  -5  10  -6     642.0     888.9     104.6
  -5  10  -5    1583.1    1113.0     147.8
  -5  10  -4    1695.9    2451.2     148.8
  -5  10  -3    1407.6     553.8     125.8
  -5  10  -2    4174.6    5346.0     210.1
  -5  10  -1     922.4    5222.7      94.0
  -5  10   1     958.8    5222.7     119.8
  -5  10   2    4675.6    5346.0     218.8
  -5  10   3    1329.3     553.8     131.7
  -5  10   4    1944.6    2451.3     116.1
  -5  10   5    1681.1    1113.0     141.8
  -5  10   6    1025.4     888.9     128.9
  -5  10   7    2779.0    1400.8     193.2
  -5  10   7    2467.2    1400.8     174.3
  -5  10   8     766.6     974.8     104.3
  -5  10   8     845.7     974.8     162.1
  -5  10   9     422.9     651.5     156.0
  -5  10   9     528.6     651.5     143.6
  -5  10  10    3912.1    6005.5     242.1
  -5  10  10    3346.7    6005.5     173.2
  -5  10  11    1657.9    2148.0     191.2
  -5  10  11     984.5    2148.0     124.7
  -5  10  12    5249.8    1285.2     295.4
  -5  10  14     611.0       9.7     130.1
  -5  10  15     804.2     861.7     204.9
  -5  10  17    1848.0     827.8     177.5
  -5  10  18     548.9      10.5     215.2
  -5  10  19    1197.3    2023.3     246.4
  -5  10  21     665.8     642.7     199.7
  -5  11 -11     334.7      16.5     157.7
  -5  11 -10     380.5    1829.1     113.8
  -5  11  -8     412.4    2926.2     145.7
  -5  11  -7    2198.1     574.1     179.0
  -5  11  -6    3086.3    3832.1     172.0
  -5  11  -5     807.1       4.3     133.4
  -5  11  -4    1672.6     996.7     141.4
  -5  11  -3     854.7     378.5     129.7
  -5  11  -2    2735.6     607.7     178.1
  -5  11   2    2498.1     607.7     147.0
  -5  11   3     949.2     378.5     128.8
  -5  11   4    1367.2     996.7     135.5
  -5  11   5     820.3       4.3     102.0
  -5  11   6    3325.8    3832.2     169.6
  -5  11   7    2203.0     574.1     164.7
  -5  11   8     214.0    2926.2     117.8
  -5  11   8     487.9    2926.2      95.7
  -5  11  10     437.9    1829.1     125.3
  -5  11  12     345.2     999.7     143.8
  -5  11  14    1601.7    1484.4     177.6
  -5  11  16     824.8     750.8     167.5
  -5  11  17     830.7       2.8     223.1
  -5  12  -9    1574.9    1996.5     153.6
  -5  12  -8    1599.6    1488.7     179.6
  -5  12  -7    1919.6    4374.4     169.6
  -5  12  -6     225.5     853.8     131.7
  -5  12  -5     277.0    3738.3     104.8
  -5  12  -4    6771.0    6215.2     314.2
  -5  12  -3    9513.2   17765.4     372.5
  -5  12  -2     146.5     192.4      91.2
  -5  12  -1    1872.5    9135.8     160.8
  -5  12   1    1700.2    9135.8     142.6
  -5  12   2     351.9     192.4     103.6
  -5  12   3    9563.6   17765.4     383.6
  -5  12   4    7737.5    6215.2     308.7
  -5  12   6     452.1     853.8     144.8
  -5  12   7    2147.6    4374.4     148.3
  -5  12   8    1856.9    1488.7     209.0
  -5  12   8    1277.2    1488.7     151.2
  -5  12   9    1888.1    1996.5     181.6
  -5  12  10    1698.1     898.7     202.0
  -5  12  11    3006.5    4373.0     232.0
  -5  12  12    1288.2     957.1     211.2
  -5  12  17     262.6     117.0     161.4
  -5  12  18     863.8     628.6     177.5
  -5  12  19     630.3     131.9     233.2
  -5  13  -6     652.6    1431.6     160.8
  -5  13  -5    1792.9    2155.4     142.0
  -5  13  -4    1721.5     784.8     177.7
  -5  13  -2     350.0      92.0     139.0
  -5  13   2     433.6      92.0     136.5
  -5  13   3     278.7      26.1     140.4
  -5  13   4    1288.2     784.8     157.4
  -5  13   5    1496.1    2155.5     133.7
  -5  13   9    1327.4    1952.3     161.7
  -5  13  10     597.1    2388.1     214.4
  -5  13  12     598.4    1903.6     150.2
  -5  13  15     451.0      17.2     162.2
  -5  13  16     745.3     491.1     246.5
  -5  13  18     424.0       2.0     181.7
  -5  14   9    2071.8    1355.2     185.6
  -5  14  10    1220.6    1046.0     182.1
  -5  14  11    4511.2    2695.9     315.4
  -5  14  13    4672.1    5183.2     306.9
  -5  14  15    3509.8    3695.4     321.0
  -5  14  17    4535.5    1526.6     351.0
  -5  15   9     711.8      44.5     235.4
  -5  15  10     372.5    1035.5     183.3
  -5  15  11     973.2     230.3     181.9
  -5  15  12    1030.4    1287.4     260.1
  -5  15  13    2067.1     951.4     222.9
  -5  15  14     439.0     559.2     270.3
  -5  15  15     590.8     263.0     190.7
  -5  16   9    1050.3    1046.3     190.7
  -5  16  10    1462.3    1020.1     201.3
  -5  17  11     493.6      10.9     184.6
  -5  18   9     441.2     213.7     185.4
  -4 -20  -4    1102.8     493.1     169.7
  -4 -20  -2     868.3     506.6     168.8
  -4 -20   2     877.5     506.6     240.0
  -4 -20   4     860.7     493.1     172.6
  -4 -20   5     525.0      45.8     217.6
  -4 -19  -8     484.4     244.4     215.8
  -4 -19  -7     503.9    1127.4     196.9
  -4 -19  -4    1104.5     856.8     212.7
  -4 -19   0    2615.5    3820.5     253.4
  -4 -19   3     300.7      66.7     108.3
  -4 -19   4     451.0     856.8     160.0
  -4 -19   4     515.6     856.8     109.0
  -4 -18  -8     469.8     571.2     195.7
  -4 -18  -6     636.8     983.8     198.0
  -4 -18  -3     578.3    1019.3     186.2
  -4 -18  -2     589.6    1421.7     201.7
  -4 -18   3     330.0    1019.3     109.7
  -4 -18   3     392.7    1019.3     201.5
  -4 -18   4     277.0     794.6     104.8
  -4 -18   6     676.5     983.8     221.5
  -4 -18   6     283.9     983.8      74.8
  -4 -18   9     354.8     830.4     153.6
  -4 -17  -8     312.4     135.6     178.8
  -4 -17  -6    1208.0    1108.0     202.7
  -4 -17  -5     622.6    1156.8     124.9
  -4 -17  -3     251.0     657.6     131.6
  -4 -17  -2     769.4    1135.7     187.5
  -4 -17   0    1067.1     843.7     197.2
  -4 -17   2     582.1    1135.7     181.8
  -4 -17   5     745.3    1156.8     194.4
  -4 -17   5     528.6    1156.8     100.8
  -4 -17   6    1063.7    1108.0      97.6
  -4 -17   6     908.3    1108.0     163.3
  -4 -17   8     121.4     135.6      79.6
  -4 -17   8     325.3     135.6     202.0
  -4 -17  10     346.1      55.3     206.4
  -4 -17  11     378.5     216.3     232.9
  -4 -17  13     396.8     858.8     242.6
  -4 -16  -8    2610.2     724.1     210.9
  -4 -16  -6    1760.3    1844.2     164.6
  -4 -16  -5    1161.9    1014.6     181.2
  -4 -16  -4    5430.8    2835.0     311.9
  -4 -16  -2    6169.3    3882.6     300.0
  -4 -16  -1     640.7     776.2     173.7
  -4 -16   0    6044.3    1242.0     349.1
  -4 -16   1     564.8     776.2     127.5
  -4 -16   2    6864.8    3882.6     342.1
  -4 -16   4    4535.5    2835.0     205.1
  -4 -16   4    4285.3    2835.0     243.2
  -4 -16   5    1172.4    1014.6     190.8
  -4 -16   5     999.1    1014.6     101.1
  -4 -16   6    2241.9    1844.2     131.9
  -4 -16   6    2176.4    1844.2     231.1
  -4 -16   7     252.6     143.6      92.7
  -4 -16   8    1841.3     724.1     177.2
  -4 -16   8    2022.7     724.1     106.8
  -4 -16   9     338.5      11.4     199.4
  -4 -16  10    3912.1    1566.9     309.9
  -4 -16  12    3094.9    1498.7     272.7
  -4 -16  14    2446.7    1554.4     275.7
  -4 -15  -6     880.5    2047.8     139.4
  -4 -15  -4    1244.2     720.6     131.1
  -4 -15  -3     889.7    2286.5     169.3
  -4 -15  -2   11274.2   10410.4     438.4
  -4 -15   0    4528.6    5555.0     236.2
  -4 -15   1     417.6     460.2     160.3
  -4 -15   2   11356.5   10410.4     451.0
  -4 -15   3     836.7    2286.5     137.3
  -4 -15   4    1397.9     720.6     154.4
  -4 -15   4    1518.1     720.6     118.6
  -4 -15   5     231.0     511.7     128.6
  -4 -15   5     285.6     511.7      92.5
  -4 -15   6    1452.5    2047.8     110.1
  -4 -15   6    1047.0    2047.8     190.4
  -4 -15  12     275.3     339.4     158.4
  -4 -15  14     303.4     134.6     180.7
  -4 -15  15     454.3     813.3     172.7
  -4 -14  -8     817.4     934.1     162.3
  -4 -14  -7     171.8       5.3     104.2
  -4 -14  -6    1022.1    1913.2     158.4
  -4 -14  -5     232.6       0.4     144.0
  -4 -14  -4     224.0    1168.6     103.5
  -4 -14  -3     260.1     377.8     106.5
  -4 -14  -2    1348.2     468.0     151.6
  -4 -14  -1    1981.2     990.1     183.8
  -4 -14   0    1288.2     616.4     157.4
  -4 -14   1    1417.3     990.1     143.8
  -4 -14   2    1101.1     468.0     164.4
  -4 -14   3     368.5     377.8     112.0
  -4 -14   4     392.7    1168.6      72.6
  -4 -14   4     264.3    1168.6     149.3
  -4 -14   6    1010.6    1913.2     101.7
  -4 -14   6    1374.9    1913.2     187.5
  -4 -14   7     242.1       5.3     115.6
  -4 -14   8     526.2     934.1      78.1
  -4 -14   8     430.4     934.1     184.1
  -4 -14  11     217.1     165.2     117.9
  -4 -14  12     427.2      51.3     140.8
  -4 -14  14     567.2     297.2     165.9
  -4 -14  17     458.7     152.9     221.0
  -4 -13  -7     533.3     706.3     134.7
  -4 -13  -6    1144.3    2257.2     169.3
  -4 -13  -5    1874.7    2241.5     129.6
  -4 -13  -4    4131.4    5588.7     215.6
  -4 -13  -3    2081.2    1844.2     150.7
  -4 -13  -2    4511.2    2703.6     232.2
  -4 -13  -1     779.5     589.9     138.3
  -4 -13   0   12627.6   15182.1     481.3
  -4 -13   1     364.6     589.9     133.0
  -4 -13   2    3803.1    2703.6     241.9
  -4 -13   3    1865.8    1844.2     142.7
  -4 -13   4    4058.7    5588.8     233.4
  -4 -13   4    4003.0    5588.8     202.4
  -4 -13   5    1524.1    2241.5     110.8
  -4 -13   5    2064.7    2241.5     138.4
  -4 -13   6    1454.4    2257.2     108.2
  -4 -13   6    1350.1    2257.2     134.6
  -4 -13   7     573.4     706.3     131.0
  -4 -13   7     522.7     706.3      87.3
  -4 -13   8     167.1     668.2      74.1
  -4 -13  10     437.9       8.6     169.5
  -4 -13  15     397.8     268.4     232.6
  -4 -13  16     640.7     224.9     218.2
  -4 -13  17     770.8     731.3     246.4
  -4 -13  19     325.3     510.3     194.5
  -4 -12  -7     421.9     140.6     132.5
  -4 -12  -6   10626.2    6676.1     457.5
  -4 -12  -4    8081.7    3551.3     329.4
  -4 -12  -2    1897.1     284.4     128.1
  -4 -12  -1     552.6     187.5     108.0
  -4 -12   0    2018.1     345.1     120.6
  -4 -12   1     413.4     187.5     128.0
  -4 -12   2    1760.3     284.4     162.4
  -4 -12   4    8841.0    3551.3     349.4
  -4 -12   4    8100.2    3551.3     362.3
  -4 -12   6    9776.8    6676.2     367.4
  -4 -12   6    9863.7    6676.2     404.9
  -4 -12   7     559.9     140.6     107.5
  -4 -12   7     490.1     140.6      83.4
  -4 -12   8    9193.8    4729.2     336.5
  -4 -12   8    7819.4    4729.2     365.1
  -4 -12   9    1260.6       2.5     181.4
  -4 -12  10    4094.9    2550.3     251.0
  -4 -12  11     717.4      89.9     174.2
  -4 -12  18    1526.1    1163.3     264.1
  -4 -12  19     378.5      62.0     207.8
  -4 -12  20     656.5     822.1     273.7
  -4 -11  -7     130.1     450.8      84.2
  -4 -11  -5    2768.1    3329.7     138.5
  -4 -11  -4    3944.4    4505.8     213.9
  -4 -11  -3    4650.9    3200.4     239.3
  -4 -11  -2    5739.3    4530.4     250.2
  -4 -11   0     267.6      16.7      78.5
  -4 -11   1     222.4     625.2      84.7
  -4 -11   2    6456.3    4530.4     311.0
  -4 -11   3    4177.9    3200.4     206.8
  -4 -11   4    3960.7    4505.8     194.9
  -4 -11   4    3639.4    4505.8     183.7
  -4 -11   5    2673.9    3329.7     133.4
  -4 -11   5    2109.5    3329.7     165.9
  -4 -11   6     169.1     584.4      81.9
  -4 -11   6     258.4     584.4     126.1
  -4 -11   7     173.2     450.8      76.7
  -4 -11   8     376.5    1130.1      83.1
  -4 -11   8     507.4    1130.1     151.1
  -4 -11   9    2671.2    1943.2     170.7
  -4 -11  10     260.9      93.0     153.4
  -4 -11  11    2006.5    1879.9     198.8
  -4 -11  12    2727.5    1882.8     202.1
  -4 -11  13    1099.4     453.3     193.4
  -4 -11  14    1167.1    2209.3     160.4
  -4 -11  16     555.0    2192.8     210.3
  -4 -11  17     354.8    1087.3     159.4
  -4 -10  -5    3841.4    4447.0     191.9
  -4 -10  -4     361.6    5847.1     102.1
  -4 -10  -3    1303.1    1396.6     100.6
  -4 -10  -2    1657.9   11045.4     132.4
  -4 -10  -1     930.2     499.3      81.8
  -4 -10   0    2159.6   22406.8     141.5
  -4 -10   1    1118.3     499.3     112.2
  -4 -10   2    1409.5   11045.4     120.1
  -4 -10   3    1253.3    1396.6     129.7
  -4 -10   4     226.3    5847.1      88.5
  -4 -10   5    3269.5    4447.0     171.1
  -4 -10   5    3442.9    4447.0     169.6
  -4 -10   6     340.4    2366.2      85.7
  -4 -10   6     347.1    2366.2      88.5
  -4 -10   7    2025.1     333.2     127.7
  -4 -10   7    1695.9     333.2     153.0
  -4 -10   8     396.8    1425.5     104.9
  -4 -10   8     425.0    1425.5      81.9
  -4 -10   9     154.0       3.4      97.4
  -4 -10  12     649.9    2934.0     128.9
  -4 -10  14     500.5    4268.1     135.1
  -4 -10  15     891.3     401.3     155.6
  -4 -10  17     493.6     168.0     208.7
  -4 -10  20     332.8      28.0     158.2
  -4  -9  -6   28861.8   34929.3     911.8
  -4  -9  -4   14094.5    9194.7     539.1
  -4  -9  -3    8452.3    6375.3     313.1
  -4  -9  -2   23476.0   23143.3     838.1
  -4  -9  -1     604.7     440.7      96.4
  -4  -9   0    6299.7    3602.4     278.5
  -4  -9   1     802.7     440.7     102.3
  -4  -9   2   23642.4   23143.3     825.2
  -4  -9   3    9119.7    6375.2     404.1
  -4  -9   3    8249.5    6375.2     332.8
  -4  -9   4   13990.5    9194.7     579.9
  -4  -9   4   13524.5    9194.7     504.1
  -4  -9   5     243.7      35.3      69.3
  -4  -9   6   28678.0   34929.4     987.5
  -4  -9   6   28390.4   34929.4    1000.0
  -4  -9   7     204.3    1176.2      76.0
  -4  -9   8    8142.1   10772.6     372.5
  -4  -9   8    9377.8   10772.6     349.8
  -4  -9   9    1260.6    2118.1     119.1
  -4  -9  10    3240.1    3599.6     226.2
  -4  -9  11    5794.1    6931.4     306.4
  -4  -9  13    1595.5     891.4     177.3
  -4  -9  14    1045.3     207.5     173.5
  -4  -9  16    1032.0     837.7     212.2
  -4  -9  19     346.1      25.4     152.7
  -4  -9  20     347.1      10.5     228.8
  -4  -8  -5    1753.8    4046.6     125.3
  -4  -8  -4   43177.7   14780.9    1394.0
  -4  -8  -3   13717.2    9815.0     483.5
  -4  -8  -1    3528.2     106.1     150.2
  -4  -8   0   19421.9    3999.2     654.5
  -4  -8   1    3673.8     106.1     184.5
  -4  -8   3   13777.7    9815.1     520.9
  -4  -8   3   15920.7    9815.1     547.0
  -4  -8   4   38954.2   14780.9    1385.2
  -4  -8   4   39701.2   14780.9    1377.9
  -4  -8   5    1910.6    4046.6     115.0
  -4  -8   5    1988.1    4046.6     117.4
  -4  -8   6   50070.6   30258.0    1651.3
  -4  -8   6   49851.5   30258.0    1705.3
  -4  -8   7     415.5    2114.8      84.2
  -4  -8   7     594.6    2114.8      85.6
  -4  -8   8   34601.5   16743.0    1305.5
  -4  -8   8   35519.4   16743.0    1225.5
  -4  -8   9    4234.8    2318.5     245.2
  -4  -8  10   30614.8   13645.5    1155.8
  -4  -8  11    1660.0     730.9     134.6
  -4  -8  12   14396.3    3546.9     662.5
  -4  -8  13     460.9      71.2     165.1
  -4  -8  14    8485.6    4487.5     427.8
  -4  -8  15    1564.7    1408.3     183.7
  -4  -8  16    9853.5    3983.3     512.3
  -4  -8  17    1440.7    1507.2     178.2
  -4  -8  18    4500.8    3307.5     346.2
  -4  -8  20    3376.6    2632.4     269.9
  -4  -8  22    3565.1    2680.7     345.1
  -4  -8  23     558.6     102.7     183.0
  -4  -7  -5     260.1      14.1      55.8
  -4  -7  -4    6189.6    7715.1     259.8
  -4  -7  -3    3711.4    6057.9     157.2
  -4  -7  -2    7678.6    5059.3     303.0
  -4  -7  -1    5607.1    3245.5     208.7
  -4  -7   0    5798.1    3527.6     220.1
  -4  -7   1    5366.3    3245.6     204.1
  -4  -7   2    7796.6    5059.3     300.7
  -4  -7   3    4029.2    6057.8     183.4
  -4  -7   3    3627.0    6057.8     158.5
  -4  -7   4    5396.6    7715.1     223.7
  -4  -7   4    5257.2    7715.1     213.3
  -4  -7   5     105.5      14.1      62.5
  -4  -7   6   13893.0   12498.0     535.3
  -4  -7   6   13416.6   12498.0     508.1
  -4  -7   8    5916.5    7714.3     262.0
  -4  -7   8    5948.3    7714.3     242.8
  -4  -7   9    1850.2    3848.9     146.5
  -4  -7  10     192.7     405.8      90.3
  -4  -7  11    4065.3    3371.0     246.8
  -4  -7  12    5684.7    5673.3     276.3
  -4  -7  13    2634.0    2033.0     193.3
  -4  -7  14    5731.5    6613.7     296.9
  -4  -7  15    1258.8    1736.3     150.1
  -4  -7  16    5731.5    4407.4     347.7
  -4  -7  17     199.2      31.9     125.3
  -4  -7  18    2781.7    2852.0     220.5
  -4  -6  -4     588.3    3153.7      62.6
  -4  -6  -3    9680.1   11486.7     360.5
  -4  -6  -2      79.2   14389.3      48.2
  -4  -6  -1    8729.7   13871.9     313.4
  -4  -6   0    1782.0      85.2      95.9
  -4  -6   1    9498.1   13871.9     357.1
  -4  -6   2     123.1   14389.3      59.0
  -4  -6   3    9258.3   11486.7     347.6
  -4  -6   3    8763.5   11486.7     333.3
  -4  -6   4     516.8    3153.7      82.1
  -4  -6   4     430.4    3153.7      71.7
  -4  -6   5    1498.1     303.7     107.9
  -4  -6   5    1301.2     303.7      85.6
  -4  -6   6     805.6    2791.6      90.8
  -4  -6   6     643.4    2791.6      73.3
  -4  -6   7     202.1     123.6      99.8
  -4  -6   8     584.6     321.9     108.6
  -4  -6   9    1396.0    1079.7     113.8
  -4  -6  10     841.2    5248.3      98.8
  -4  -6  11    1899.3    4220.9     161.9
  -4  -6  12     796.9    2022.4     102.0
  -4  -6  13     354.8      29.9     106.9
  -4  -6  15     860.7     307.2     142.3
  -4  -6  17    2576.0     677.0     188.6
  -4  -6  18     231.0     348.2     146.7
  -4  -6  19     474.3     156.5     148.4
  -4  -6  23     684.6     300.9     183.6
  -4  -5 -17    1940.0    1327.1     161.4
  -4  -5 -16    2434.0    1152.1     147.7
  -4  -5 -15   13899.1   10092.4     468.5
  -4  -5 -14   12645.0   11758.5     435.2
  -4  -5 -13    2995.2    2160.0     146.9
  -4  -5 -12     143.3     451.1      63.6
  -4  -5  -3   14845.6   11795.8     484.2
  -4  -5  -2    2944.6    3571.2     117.6
  -4  -5  -1    3364.6    7620.1     137.7
  -4  -5   0    1494.1    3779.2      77.8
  -4  -5   1    3302.1    7620.2     139.4
  -4  -5   2    3293.2    3571.2     157.0
  -4  -5   2    2989.6    3571.2     141.1
  -4  -5   3   13765.6   11795.9     526.8
  -4  -5   3   15142.6   11795.9     533.4
  -4  -5   4   19342.9   19108.4     717.7
  -4  -5   4   22036.0   19108.4     758.4
  -4  -5   5     255.1    2027.4      67.6
  -4  -5   5     242.1    2027.4      58.6
  -4  -5   6   20530.5   16683.5     724.6
  -4  -5   6   17645.0   16683.5     699.2
  -4  -5   7   16393.0   13286.7     568.2
  -4  -5   7   15481.0   13286.7     610.0
  -4  -5   8   17249.6   20756.1     671.0
  -4  -5   9    8691.2    7255.1     365.6
  -4  -5  10    4184.6    1141.7     213.7
  -4  -5  11    4088.3    4324.1     204.6
  -4  -5  13    3000.9    2160.0     164.0
  -4  -5  14   12009.1   11758.5     525.9
  -4  -5  15   13850.5   10092.5     589.1
  -4  -5  16    2576.0    1152.1     199.1
  -4  -5  17    2222.4    1327.1     182.5
  -4  -5  19    1028.7    1161.3     216.8
  -4  -5  21     390.7     168.5     165.2
  -4  -4 -18     859.2     213.7     113.5
  -4  -4 -17    4336.2    3588.7     207.3
  -4  -4 -16    2922.2     365.5     159.0
  -4  -4 -15    7801.1    3093.8     291.7
  -4  -4 -14    2190.9    3062.3     144.9
  -4  -4 -13     452.1     442.7      71.3
  -4  -4 -12     248.6     207.0      73.2
  -4  -4 -11     290.9       8.8      80.1
  -4  -4 -10     889.7     484.7      83.1
  -4  -4  -9     500.5     261.8      54.3
  -4  -4  -2      71.6      72.9      35.8
  -4  -4  -1    1260.6    1289.3      60.5
  -4  -4   0     384.6    3070.9      34.4
  -4  -4   1    1170.7    1289.3      63.6
  -4  -4   2      86.8      72.9      38.9
  -4  -4   3    7141.1   13519.3     283.5
  -4  -4   3    7507.7   13519.3     286.2
  -4  -4   4   23184.4   11168.9     793.6
  -4  -4   4   22746.4   11168.9     879.5
  -4  -4   5    8282.4    3241.2     324.1
  -4  -4   5    8044.6    3241.2     324.0
  -4  -4   6    3614.6    3104.0     167.5
  -4  -4   6    3899.2    3104.0     183.7
  -4  -4   7    2663.2     328.1     146.5
  -4  -4   8   13285.5    6799.9     517.5
  -4  -4   9     672.5     261.8     112.4
  -4  -4  10     648.6     484.7      92.0
  -4  -4  11     417.6       8.8      83.3
  -4  -4  13     433.6     442.7      98.9
  -4  -4  14    2135.7    3062.4     152.6
  -4  -4  15    7975.3    3093.8     373.3
  -4  -4  16    2746.4     365.5     197.4
  -4  -4  17    5366.3    3588.7     268.4
  -4  -4  18     902.1     213.7     199.9
  -4  -4  19    2714.0    2258.0     242.0
  -4  -4  20     643.4     703.9     164.9
  -4  -4  23     430.4     386.6     231.3
  -4  -3 -19    1526.1    1106.8     149.2
  -4  -3 -18     618.7       8.8     132.2
  -4  -3 -17   11466.8   10805.6     408.9
  -4  -3 -16    2576.0    1241.8     149.3
  -4  -3 -14    1085.7     507.0     103.7
  -4  -3 -13    5488.0    7782.3     195.0
  -4  -3 -12     189.9     832.1      88.9
  -4  -3 -11    1935.5    2044.0     113.5
  -4  -3 -10    2660.5    1904.6     125.1
  -4  -3  -9    1912.9    1953.9     101.6
  -4  -3  -8   15596.8   15284.8     489.8
  -4  -3  -7    6911.9    5955.0     240.3
  -4  -3  -1      45.4     540.4      19.1
  -4  -3   0    1268.0    4277.6      55.1
  -4  -3   2    1504.1     223.4      76.1
  -4  -3   2    1662.1     223.4     107.3
  -4  -3   3    3633.2    3773.9     158.6
  -4  -3   3    4012.8    3773.9     173.3
  -4  -3   4    7184.8   14316.9     284.3
  -4  -3   4    8320.0   14316.9     296.6
  -4  -3   5   56893.7   57520.0    1895.6
  -4  -3   5   60303.8   57520.0    2116.4
  -4  -3   6   28164.7   20654.8    1013.3
  -4  -3   6   29727.4   20654.8    1094.4
  -4  -3   7    6320.2    5955.0     262.6
  -4  -3   8   14371.5   15284.8     624.8
  -4  -3   9    1570.8    1953.9     128.9
  -4  -3  10    2886.1    1904.6     166.3
  -4  -3  11    2078.8    2044.0     143.5
  -4  -3  13    5392.8    7782.3     246.3
  -4  -3  14    1432.9     507.0     123.1
  -4  -3  15     171.8      84.5     110.9
  -4  -3  16    3149.7    1241.8     240.4
  -4  -3  17   11056.0   10805.6     461.2
  -4  -3  18     379.5       8.8     199.1
  -4  -3  19    2138.1    1106.8     171.8
  -4  -3  20     370.5     181.4     197.7
  -4  -3  23     614.9     271.7     244.4
  -4  -2 -18     548.9    1457.1     136.6
  -4  -2 -17     938.1     333.7     143.8
  -4  -2 -16     685.9    7236.0      93.3
  -4  -2 -15    1271.6     696.4     132.5
  -4  -2 -14     364.6    4884.7     100.5
  -4  -2 -12    3023.5   17061.7     139.0
  -4  -2 -11     547.7    1999.2      61.6
  -4  -2  -9     265.9     726.1      48.8
  -4  -2  -8    2911.1     724.5     116.9
  -4  -2  -7    1672.6    2600.2      80.2
  -4  -2  -6   32391.6    4583.5     947.4
  -4  -2  -5    4528.6     532.6     163.2
  -4  -2   0   14551.5   30836.7     560.3
  -4  -2   0   17446.8   30836.7     477.2
  -4  -2   1    2798.0    2229.4     136.5
  -4  -2   1    3060.5    2229.4     117.1
  -4  -2   2     974.8   29485.4      70.9
  -4  -2   2     741.1   29485.4      50.6
  -4  -2   3    4940.4    6939.3     210.4
  -4  -2   3    5302.2    6939.3     221.7
  -4  -2   5    4580.8     532.6     192.1
  -4  -2   5    4255.0     532.6     185.1
  -4  -2   6   29478.8    4583.5    1063.3
  -4  -2   7    1508.1    2600.2     104.2
  -4  -2   8    3196.2     724.5     180.9
  -4  -2   9     111.4     726.2      64.3
  -4  -2  10     177.3    6721.8      63.9
  -4  -2  11     434.7    1999.2      82.8
  -4  -2  12    2916.6   17061.7     181.2
  -4  -2  14     243.7    4884.7      90.2
  -4  -2  15    1436.8     696.4     166.3
  -4  -2  16     499.3    7236.0     111.9
  -4  -2  17     494.7     333.7     181.4
  -4  -2  18     738.2    1457.1     193.5
  -4  -2  19     383.6     106.0     118.3
  -4  -2  20     838.2     440.2     146.4
  -4  -2  21     631.6      94.7     212.7
  -4  -1 -19    4353.2    3154.8     269.0
  -4  -1 -18     920.8    1490.5     120.6
  -4  -1 -17    6173.3    5803.5     287.9
  -4  -1 -16    1280.8    1630.2     138.5
  -4  -1 -15   18246.4   17753.1     613.4
  -4  -1 -14    2147.6    2017.5     148.3
  -4  -1 -13    4401.0    3740.7     188.3
  -4  -1 -12    2531.7    2861.1     145.4
  -4  -1 -11    1092.6     387.4     100.6
  -4  -1 -10    1736.6    2551.4     105.4
  -4  -1  -9    5227.3    2866.6     175.4
  -4  -1  -8     173.9     178.2      60.6
  -4  -1  -7   28112.8   11792.9     856.6
  -4  -1  -6     568.4     939.7      52.9
  -4  -1  -4     617.4      69.1      39.8
  -4  -1   0   10393.4    6072.3     394.6
  -4  -1   1   32271.0   16858.0    1131.0
  -4  -1   1   36380.5   16858.0    1151.7
  -4  -1   2    6724.4    6369.0     249.7
  -4  -1   2    6941.9    6369.0     236.5
  -4  -1   3   50093.7   52227.8    1721.0
  -4  -1   3   58106.4   52227.8    1791.3
  -4  -1   4     512.1      69.1      63.1
  -4  -1   4     573.4      69.1      49.4
  -4  -1   5   41395.0   32922.2    1312.5
  -4  -1   6     454.3     939.7      51.7
  -4  -1   7   26576.9   11792.9     917.0
  -4  -1   8     302.5     178.2      81.7
  -4  -1   9    4757.1    2866.6     217.1
  -4  -1  10    1609.9    2551.4     130.5
  -4  -1  11    1125.2     387.4     100.4
  -4  -1  12    2090.6    2861.1     162.8
  -4  -1  13    4295.5    3740.7     223.2
  -4  -1  14    2041.3    2017.5     144.6
  -4  -1  15   17263.2   17753.1     644.1
  -4  -1  16    1255.1    1630.3     144.4
  -4  -1  17    7045.5    5803.5     346.5
  -4  -1  18    1217.0    1490.6     194.4
  -4  -1  19    6749.8    3154.8     343.4
  -4  -1  21    1096.0     140.0     222.1
  -4   0 -18   16986.3    4195.6     672.6
  -4   0 -16   13590.5    3397.6     463.2
  -4   0 -14   11986.5    2110.5     429.4
  -4   0 -12   23841.2    6186.0     749.0
  -4   0  10   66380.5   33585.9    2021.0
  -4   0  12   21776.3    6186.0     784.4
  -4   0  14   11817.6    2110.5     476.9
  -4   0  16   14278.9    3397.6     598.2
  -4   0  18   18017.1    4195.6     713.5
  -4   0  20   10599.6    5256.4     462.2
  -4   0  22    3155.5    3718.3     231.9
  -4   0  24    1301.2    1729.5     247.6
  -4   1 -19    3999.7    3154.8     241.5
  -4   1 -18     922.4    1490.5     153.6
  -4   1 -17    6398.3    5803.5     293.1
  -4   1 -16    1208.0    1630.3     157.8
  -4   1 -15   17256.4   17753.1     637.2
  -4   1 -14    1965.1    2017.5     144.1
  -4   1 -13    4045.6    3740.7     190.4
  -4   1 -12    2681.9    2861.1     147.0
  -4   1 -11     902.1     387.4      97.6
  -4   1 -10    1942.3    2551.4     118.3
  -4   1  -9    5545.5    2866.6     222.9
  -4   1  -8     314.2     178.2      45.7
  -4   1  -7   27621.8   11792.8     917.7
  -4   1  -6     603.4     939.7      58.3
  -4   1  -4     676.5      69.1      51.0
  -4   1  -3   53332.3   52227.7    1787.7
  -4   1  -2    7237.4    6369.0     250.2
  -4   1  -2    6332.5    6369.0     238.2
  -4   1  -1   34505.5   16858.0    1179.1
  -4   1  -1   37331.6   16858.0    1096.8
  -4   1   0    9997.4    6072.3     387.0
  -4   1   0   11845.6    6072.3     337.0
  -4   1   1   35015.5   16858.0    1071.9
  -4   1   1   31140.8   16858.0    1275.0
  -4   1   2    6766.8    6369.0     229.2
  -4   1   2    7507.7    6369.0     245.9
  -4   1   2    5932.4    6369.0     278.2
  -4   1   3   47697.5   52227.8    1792.0
  -4   1   3   59256.5   52227.8    1620.5
  -4   1   4     729.9      69.1      54.4
  -4   1   5   46154.9   32922.2    1463.5
  -4   1   6     380.5     939.7      65.4
  -4   1   7   26333.4   11792.8     862.6
  -4   1   8     272.7     178.2      84.4
  -4   1   9    5201.3    2866.6     245.6
  -4   1  10    1841.3    2551.4     128.4
  -4   1  11     936.5     387.4     101.1
  -4   1  12    2266.4    2861.1     157.2
  -4   1  13    4085.0    3740.7     197.9
  -4   1  14    1892.6    2017.5     175.1
  -4   1  15   17803.0   17753.1     654.1
  -4   1  16    1488.1    1630.3     183.1
  -4   1  17    6864.8    5803.5     329.2
  -4   1  18    1042.0    1490.6     148.3
  -4   1  19    5434.6    3154.8     319.6
  -4   1  21    1101.1     140.0     173.0
  -4   1  25     527.4     431.4     235.8
  -4   2 -18     792.5    1457.1     168.5
  -4   2 -17     869.8     333.7     127.8
  -4   2 -16     830.7    7236.0     150.2
  -4   2 -15    1581.1     696.4     156.0
  -4   2 -12    2933.4   17061.7     164.9
  -4   2 -11     473.2    1999.2      92.0
  -4   2 -10     219.4    6721.9      82.5
  -4   2  -9     404.0     726.2      86.1
  -4   2  -8    2836.4     724.5     148.4
  -4   2  -7    1622.4    2600.2     101.9
  -4   2  -6   28756.7    4583.5     997.6
  -4   2  -5    4732.2     532.6     170.4
  -4   2  -4      87.7    7124.3      41.1
  -4   2  -3    4969.4    6939.3     203.7
  -4   2  -3    5238.5    6939.3     190.5
  -4   2  -2     963.6   29485.4      56.1
  -4   2  -2     981.3   29485.4      80.8
  -4   2  -1    3046.3    2229.4     108.2
  -4   2  -1    2668.5    2229.4     128.0
  -4   2   0   15966.3   30836.6     489.1
  -4   2   0   14174.2   30836.6     571.4
  -4   2   1    2628.7    2229.4     142.9
  -4   2   1    3000.9    2229.4     110.3
  -4   2   2     732.6   29485.4      64.3
  -4   2   2     760.9   29485.4      55.5
  -4   2   2     813.0   29485.4      51.5
  -4   2   3    5641.9    6939.3     201.6
  -4   2   3    5298.5    6939.3     210.4
  -4   2   5    4615.8     532.6     168.3
  -4   2   5    4449.0     532.6     172.1
  -4   2   6   26922.9    4583.5     897.6
  -4   2   7    1512.1    2600.2     100.3
  -4   2   8    2989.6     724.5     143.9
  -4   2   9     189.1     726.2      67.4
  -4   2  11     333.7    1999.2     110.3
  -4   2  12    3219.5   17061.7     213.8
  -4   2  13     250.2    3282.3     129.0
  -4   2  15    1344.4     696.4     126.8
  -4   2  16    1043.6    7236.0     161.7
  -4   2  17    1040.3     333.7     131.5
  -4   2  18     391.7    1457.1     176.7
  -4   2  19     252.6     106.0     128.8
  -4   2  20    1468.2     440.2     223.4
  -4   2  21     366.6      94.7     226.3
  -4   3 -18     325.3       8.8     153.6
  -4   3 -17   10236.2   10805.6     443.8
  -4   3 -16    2428.9    1241.8     167.9
  -4   3 -14    1191.9     507.0     119.4
  -4   3 -13    5238.5    7782.4     254.0
  -4   3 -12     157.3     832.1      80.2
  -4   3 -11    1917.4    2044.0     135.6
  -4   3 -10    2529.1    1904.6     160.9
  -4   3  -9    1836.9    1953.9     104.0
  -4   3  -8   14996.8   15284.8     537.2
  -4   3  -7    7250.6    5955.0     268.1
  -4   3  -6   31432.9   20654.9    1107.1
  -4   3  -4    7943.1   14316.9     299.0
  -4   3  -4    7660.5   14316.9     280.0
  -4   3  -3    4174.6    3773.9     166.7
  -4   3  -3    4480.1    3773.9     183.1
  -4   3  -2    1710.8     223.4      89.7
  -4   3  -2    1378.7     223.4      80.5
  -4   3  -1     131.3     540.4      45.5
  -4   3   0    1240.5    4277.6      65.4
  -4   3   0    1040.3    4277.6      74.9
  -4   3   2    1564.7     223.4      75.5
  -4   3   3    4131.4    3773.9     142.6
  -4   3   3    3973.7    3773.9     165.9
  -4   3   4    7915.5   14316.9     257.1
  -4   3   4    7966.1   14316.9     276.4
  -4   3   6   34678.3   20654.8    1037.9
  -4   3   6   32913.9   20654.8    1067.3
  -4   3   7    6847.7    5955.0     303.2
  -4   3   7    6967.8    5955.0     245.5
  -4   3   8   16215.1   15284.9     532.3
  -4   3   8   14155.8   15284.9     497.3
  -4   3   9    1771.1    1953.9      99.9
  -4   3  10    2620.8    1904.6     137.4
  -4   3  11    1556.5    2044.0     140.5
  -4   3  13    5336.1    7782.3     230.0
  -4   3  14    1113.1     507.0     122.2
  -4   3  16    3009.3    1241.8     218.0
  -4   3  17   11312.6   10805.6     433.6
  -4   3  18     439.0       8.8     129.8
  -4   3  19    2350.7    1106.8     227.7
  -4   3  21     507.4       3.3     211.6
  -4   3  23     366.6     271.7     220.3
  -4   4 -18     984.5     213.7     129.5
  -4   4 -17    4626.3    3588.7     245.7
  -4   4 -16    3123.6     365.5     196.1
  -4   4 -15    7952.3    3093.8     354.4
  -4   4 -14    1841.3    3062.3     163.9
  -4   4 -13     414.5     442.7      91.4
  -4   4 -12     572.1     207.0     114.8
  -4   4 -11     358.7       8.8     107.5
  -4   4 -10     706.3     484.7      87.8
  -4   4  -9     413.4     261.8      94.4
  -4   4  -8   14763.9    6799.9     533.0
  -4   4  -7    3170.0     328.1     154.0
  -4   4  -6    3302.1    3104.1     157.2
  -4   4  -6    3860.6    3104.1     157.1
  -4   4  -5    8244.9    3241.2     309.3
  -4   4  -5    8063.1    3241.2     305.8
  -4   4  -4   23881.0   11168.9     773.6
  -4   4  -4   23436.5   11168.9     805.8
  -4   4  -3    8072.4   13519.4     306.0
  -4   4  -3    8123.5   13519.4     269.8
  -4   4  -2      67.8      72.9      36.5
  -4   4  -1    1123.5    1289.3      72.6
  -4   4  -1    1269.8    1289.3      82.8
  -4   4   0     548.9    3070.9      58.0
  -4   4   1    1199.1    1289.3      71.5
  -4   4   3    7910.9   13519.3     247.9
  -4   4   4   23531.4   11168.9     791.6
  -4   4   4   26233.1   11168.9     835.8
  -4   4   5    8749.0    3241.2     357.2
  -4   4   5    8662.4    3241.2     273.8
  -4   4   6    3799.9    3104.1     162.2
  -4   4   6    3736.6    3104.1     142.0
  -4   4   7    3034.9     328.1     145.0
  -4   4   7    3170.0     328.1     142.4
  -4   4   8   15455.3    6799.9     545.3
  -4   4   8   16711.7    6799.9     513.7
  -4   4   9     514.4     261.8      79.6
  -4   4   9     412.4     261.8      74.4
  -4   4  10     827.7     484.7      92.1
  -4   4  10     942.8     484.7     112.5
  -4   4  11     220.9       8.8     114.3
  -4   4  11     535.7       8.8     113.5
  -4   4  13     587.1     442.7     137.5
  -4   4  14    2001.9    3062.3     140.8
  -4   4  15    7751.1    3093.8     331.7
  -4   4  16    3358.6     365.5     200.4
  -4   4  17    4817.8    3588.7     229.2
  -4   4  18     906.7     213.7     143.0
  -4   4  19    2563.0    2258.0     237.7
  -4   4  20     973.2     703.9     212.5
  -4   4  21     652.6      98.7     170.1
  -4   4  22     592.1       4.3     226.0
  -4   4  23     419.7     386.6     164.9
  -4   5 -17    1681.1    1327.1     186.2
  -4   5 -16    3325.8    1152.1     211.3
  -4   5 -15   12656.6   10092.5     557.4
  -4   5 -14   13410.7   11758.5     537.9
  -4   5 -13    3234.2    2160.0     176.1
  -4   5 -11    4889.7    4324.1     220.1
  -4   5 -10    4507.7    1141.7     225.2
  -4   5  -9   10498.9    7255.0     412.4
  -4   5  -8   19121.1   20756.2     685.1
  -4   5  -7   17927.2   13286.7     635.7
  -4   5  -7   16221.6   13286.7     591.6
  -4   5  -6   19638.3   16683.5     672.6
  -4   5  -6   19299.9   16683.5     666.7
  -4   5  -5     215.6    2027.4      55.3
  -4   5  -5     228.6    2027.4      78.8
  -4   5  -4   20634.2   19108.4     682.0
  -4   5  -4   20530.5   19108.4     695.1
  -4   5  -3   15622.6   11795.8     496.7
  -4   5  -3   14990.5   11795.8     530.8
  -4   5  -2    2727.5    3571.2     126.7
  -4   5  -2    2998.0    3571.2     127.2
  -4   5  -1    3617.7    7620.2     152.1
  -4   5   0    1436.8    3779.2      90.0
  -4   5   1    3290.2    7620.2     139.1
  -4   5   2    2789.8    3571.2     117.2
  -4   5   3   16618.4   11795.9     525.6
  -4   5   4   21450.1   19108.4     619.8
  -4   5   5     128.9    2027.4      82.0
  -4   5   5     273.6    2027.4      70.8
  -4   5   6   20805.0   16683.5     662.5
  -4   5   6   20243.1   16683.5     712.2
  -4   5   7   16885.6   13286.7     509.7
  -4   5   7   16116.6   13286.7     517.6
  -4   5   8   18660.0   20756.1     592.2
  -4   5   8   18386.1   20756.1     573.8
  -4   5   9    9700.4    7255.1     330.4
  -4   5   9    9971.6    7255.1     350.4
  -4   5  10    5108.6    1141.7     206.6
  -4   5  10    4767.8    1141.7     245.9
  -4   5  11    4739.3    4324.1     234.5
  -4   5  11    4753.5    4324.1     209.9
  -4   5  13    2939.0    2160.0     156.7
  -4   5  13    2861.2    2160.0     173.9
  -4   5  14   13494.5   11758.5     497.6
  -4   5  14   12264.9   11758.5     445.8
  -4   5  15   14340.6   10092.5     556.2
  -4   5  15   14365.3   10092.5     494.8
  -4   5  16    2241.9    1152.1     207.7
  -4   5  16    2676.5    1152.1     165.5
  -4   5  17    2001.9    1327.1     170.9
  -4   5  19     815.9    1161.3     210.8
  -4   5  21     529.8     168.5     168.7
  -4   6 -17    1589.3     677.0     205.7
  -4   6 -15     962.0     307.2     156.9
  -4   6 -14     186.3    1507.3     104.3
  -4   6 -13     304.3      29.9     127.8
  -4   6 -12    1257.0    2022.4     115.3
  -4   6 -11    2239.5    4220.9     144.1
  -4   6 -10     638.1    5248.3     123.8
  -4   6  -9    1917.4    1079.7      99.4
  -4   6  -9    1861.3    1079.7     138.0
  -4   6  -8     509.8     321.9      58.3
  -4   6  -8     364.6     321.9     100.5
  -4   6  -7     236.5     123.6      88.1
  -4   6  -6     880.5    2791.5     107.2
  -4   6  -6     826.3    2791.5      65.3
  -4   6  -5    1528.2     303.7      78.7
  -4   6  -5    1670.5     303.7      90.7
  -4   6  -4     647.3    3153.7      57.8
  -4   6  -4     512.1    3153.7      66.6
  -4   6  -3    9619.2   11486.8     354.3
  -4   6  -2     241.3   14389.3      70.5
  -4   6  -1    9751.3   13871.9     361.8
  -4   6   0    2001.9      85.2     101.6
  -4   6   1    8676.8   13871.9     317.3
  -4   6   2     205.1   14389.3      56.9
  -4   6   3    9372.8   11486.8     314.8
  -4   6   4     569.7    3153.7      67.7
  -4   6   5    1666.3     303.7     107.4
  -4   6   6     753.8    2791.5      94.9
  -4   6   6    1047.0    2791.5     116.9
  -4   6   7     174.5     123.6      58.6
  -4   6   8     614.9     321.9      80.6
  -4   6   8     420.8     321.9     110.1
  -4   6   9    1518.1    1079.7     142.8
  -4   6   9    1432.9    1079.7     128.9
  -4   6  10     889.7    5248.3     138.5
  -4   6  10     782.4    5248.3     101.0
  -4   6  11    1784.2    4220.9     143.9
  -4   6  11    2190.9    4220.9     123.2
  -4   6  12     952.4    2022.4     124.2
  -4   6  12    1299.4    2022.4     120.9
  -4   6  13     316.1      29.9     118.4
  -4   6  14     234.9    1507.2     104.4
  -4   6  15    1077.3     307.2     157.5
  -4   6  15     773.7     307.2     175.1
  -4   6  17    1981.2     677.0     160.8
  -4   6  19     235.7     156.5     148.2
  -4   6  23     851.7     300.9     250.0
  -4   6  24     302.5      79.3     164.2
  -4   7 -16    4682.6    4407.4     268.4
  -4   7 -15    1522.1    1736.3     169.1
  -4   7 -14    5743.2    6613.7     265.9
  -4   7 -13    2875.0    2033.0     168.8
  -4   7 -12    5438.4    5673.2     262.6
  -4   7 -11    4022.6    3371.0     235.7
  -4   7 -11    4466.3    3371.0     179.3
  -4   7 -10     165.8     405.8      83.1
  -4   7 -10     263.4     405.8      62.0
  -4   7  -9    1830.3    3849.0     119.2
  -4   7  -9    1888.1    3849.0      98.7
  -4   7  -8    6464.6    7714.3     278.0
  -4   7  -8    6745.6    7714.3     233.1
  -4   7  -6   14131.3   12498.1     490.8
  -4   7  -6   13990.5   12498.1     512.7
  -4   7  -4    5715.8    7715.1     226.3
  -4   7  -3    3899.2    6057.8     180.5
  -4   7  -2    6860.5    5059.3     265.0
  -4   7  -1    5457.4    3245.6     198.2
  -4   7   0    6024.2    3527.6     216.3
  -4   7   1    5438.4    3245.5     205.5
  -4   7   2    7141.1    5059.3     292.2
  -4   7   3    4608.8    6057.8     171.7
  -4   7   4    5700.2    7715.1     202.6
  -4   7   5     206.6      14.1      84.6
  -4   7   6   14676.3   12498.0     450.1
  -4   7   6   14763.9   12498.0     526.7
  -4   7   7     265.1    2466.0     103.3
  -4   7   8    6817.8    7714.3     242.9
  -4   7   8    6873.3    7714.3     333.7
  -4   7   9    1812.6    3848.9     116.4
  -4   7   9    1758.1    3848.9     140.7
  -4   7  10     360.7     405.8     121.5
  -4   7  11    4792.8    3371.0     207.2
  -4   7  11    3851.0    3371.0     208.2
  -4   7  12    5704.1    5673.2     241.7
  -4   7  12    6295.6    5673.2     274.3
  -4   7  13    2798.0    2033.0     210.2
  -4   7  13    3032.0    2033.0     193.2
  -4   7  14    6128.8    6613.8     254.5
  -4   7  14    5786.3    6613.8     270.9
  -4   7  15    2133.3    1736.3     205.0
  -4   7  16    5294.7    4407.5     244.1
  -4   7  18    2649.9    2852.0     228.5
  -4   8 -15    1614.1    1408.2     153.4
  -4   8 -14    8899.3    4487.5     404.1
  -4   8 -14   11235.8    4487.5     366.5
  -4   8 -13     595.8      71.2      64.2
  -4   8 -12   16360.0    3546.9     508.3
  -4   8 -12   14396.3    3546.9     619.2
  -4   8 -11    1305.0     730.9     123.0
  -4   8 -11    1468.2     730.9      73.2
  -4   8 -10   34209.0   13645.5     992.7
  -4   8  -9    4640.4    2318.5     246.1
  -4   8  -9    4710.9    2318.5     166.5
  -4   8  -8   38476.9   16742.9    1285.6
  -4   8  -8   39137.7   16742.9    1174.1
  -4   8  -7     443.3    2114.8     121.7
  -4   8  -5    1719.4    4046.6     107.0
  -4   8  -3   14162.0    9815.1     509.7
  -4   8  -1    3337.7     106.1     175.9
  -4   8   0   19407.6    3999.2     618.3
  -4   8   1    3346.7     106.1     158.2
  -4   8   3   15803.7    9815.1     493.1
  -4   8   5    2174.0    4046.6     113.1
  -4   8   6   54784.1   30258.1    1582.3
  -4   8   7     400.9    2114.8      77.5
  -4   8   7     612.3    2114.8      97.1
  -4   8   8   37741.5   16742.9    1152.9
  -4   8   9    4198.0    2318.5     230.7
  -4   8   9    4640.4    2318.5     235.5
  -4   8  10   33449.7   13645.5    1085.4
  -4   8  10   34428.9   13645.5    1034.2
  -4   8  11    1760.3     730.9     145.1
  -4   8  11    1305.0     730.9     134.2
  -4   8  12   14770.2    3546.9     526.8
  -4   8  12   14125.1    3546.9     466.1
  -4   8  13     225.5      71.2     139.5
  -4   8  14   10488.3    4487.5     412.2
  -4   8  14    8338.8    4487.5     315.7
  -4   8  15    2013.5    1408.3     150.5
  -4   8  16    8523.6    3983.3     385.9
  -4   8  17    1723.7    1507.2     212.1
  -4   8  18    3708.2    3307.5     213.7
  -4   8  19     328.1     708.7     155.2
  -4   8  20    3421.7    2632.4     235.5
  -4   8  22    3143.9    2680.7     240.2
  -4   9 -16     832.2     837.7      70.0
  -4   9 -14     729.9     207.5      53.0
  -4   9 -14     365.6     207.5     130.2
  -4   9 -13    1306.8     891.4      63.4
  -4   9 -13    1335.0     891.4     147.1
  -4   9 -11    6572.9    6931.4     209.2
  -4   9 -11    6044.3    6931.4     304.9
  -4   9 -10    3054.8    3599.6     185.4
  -4   9  -9    1899.3    2118.1     161.9
  -4   9  -8    8273.0   10772.5     366.1
  -4   9  -6   29063.8   34929.4     994.2
  -4   9  -4   13899.1    9194.7     498.9
  -4   9  -3    8305.9    6375.3     333.9
  -4   9  -2   24442.5   23143.3     790.7
  -4   9  -1     879.0     440.7      93.3
  -4   9   0    6386.0    3602.4     255.7
  -4   9   1     968.4     440.7     104.4
  -4   9   2   25116.8   23143.3     826.0
  -4   9   3    8691.2    6375.3     312.7
  -4   9   4   13446.5    9194.7     454.8
  -4   9   6   28643.1   34929.4     899.6
  -4   9   7     313.3    1176.2      95.9
  -4   9   8    8353.0   10772.6     320.7
  -4   9   8    9528.3   10772.6     387.9
  -4   9   9    1719.4    2118.1     141.2
  -4   9   9    1583.1    2118.1     127.3
  -4   9  10    3702.0    3599.7     219.8
  -4   9  10    2930.6    3599.7     164.8
  -4   9  11    5328.6    6931.4     267.5
  -4   9  11    6377.7    6931.4     305.0
  -4   9  13    1220.6     891.4     174.9
  -4   9  13     863.8     891.4     109.2
  -4   9  14     716.0     207.5     138.1
  -4   9  16     548.9     837.7     140.3
  -4   9  19     487.9      25.4     160.7
  -4  10 -13     174.5      57.4      95.4
  -4  10 -12     541.7    2934.0     123.7
  -4  10  -8     381.5    1425.5      97.8
  -4  10  -7    1834.7     333.2     132.6
  -4  10  -6     280.4    2366.2     114.9
  -4  10  -5    3512.9    4447.0     189.6
  -4  10  -4     136.0    5847.1      78.2
  -4  10  -3    1147.8    1396.6     125.9
  -4  10  -2    1260.6   11045.5     126.4
  -4  10  -1    1087.4     499.3      97.0
  -4  10   0    2293.5   22406.9     143.3
  -4  10   1    1333.1     499.3     128.1
  -4  10   2    1200.9   11045.5     135.9
  -4  10   3    1728.0    1396.6     135.1
  -4  10   4     382.5    5847.1     110.0
  -4  10   5    3506.8    4447.0     192.5
  -4  10   7    1951.4     333.2     132.2
  -4  10   8     228.6    1425.5     124.1
  -4  10   8     407.2    1425.5     106.2
  -4  10   9     380.5       3.4     157.0
  -4  10  12     395.8    2934.0     103.7
  -4  10  12     762.3    2934.0     181.0
  -4  10  14     415.5    4268.1     144.1
  -4  10  15     934.9     401.3     203.6
  -4  10  16     672.5    2666.6     151.2
  -4  10  17     971.6     168.0     204.3
  -4  10  20     507.4      28.0     183.7
  -4  11 -11    1674.8    1880.0     152.1
  -4  11  -9    3037.7    1943.3     204.8
  -4  11  -8     408.2    1130.1     104.3
  -4  11  -6     224.7     584.4     123.8
  -4  11  -5    2563.0    3329.7     175.0
  -4  11  -4    3835.0    4505.8     210.9
  -4  11  -3    3886.3    3200.4     196.2
  -4  11  -2    5461.2    4530.4     263.1
  -4  11  -1     163.1     625.2      86.3
  -4  11   0     463.1      16.7      87.7
  -4  11   2    5622.6    4530.4     239.9
  -4  11   3    4151.3    3200.4     206.2
  -4  11   4    4016.1    4505.8     196.2
  -4  11   5    2618.1    3329.7     147.9
  -4  11   6     199.2     584.4      94.0
  -4  11   8     815.9    1130.1     160.7
  -4  11   9    2217.5    1943.2     143.4
  -4  11   9    2576.0    1943.2     209.5
  -4  11  10     328.1      93.0     126.2
  -4  11  11    1912.9    1879.9     160.3
  -4  11  12    2276.2    1882.8     182.2
  -4  11  13    1262.4     453.3     205.4
  -4  11  14    1618.2    2209.3     211.7
  -4  11  16     651.2    2192.8     212.0
  -4  11  17     412.4    1087.3     136.2
  -4  11  19     475.4       2.1     232.9
  -4  11  20     569.7    1563.8     231.6
  -4  12  -9    1067.1       2.5     177.0
  -4  12  -8    7819.4    4729.2     387.9
  -4  12  -7     506.3     140.6     147.5
  -4  12  -6    8845.9    6676.2     388.3
  -4  12  -4    8212.1    3551.4     336.7
  -4  12  -3     347.1     320.9      80.8
  -4  12  -2    2069.4     284.4     166.7
  -4  12  -1     370.5     187.5     134.1
  -4  12   0    1958.3     345.1     125.6
  -4  12   1     348.0     187.5     130.0
  -4  12   2    1870.2     284.4     129.4
  -4  12   3     218.6     320.9     122.1
  -4  12   4    9006.7    3551.4     347.7
  -4  12   6    9629.4    6676.2     420.3
  -4  12   7     526.2     140.6     110.1
  -4  12   8    9593.9    4729.2     348.8
  -4  12   9    1427.0       2.5     204.7
  -4  12  10    4442.2    2550.3     268.3
  -4  12  11     743.9      89.9     202.7
  -4  12  12     445.5      56.3     200.4
  -4  12  13     327.2     140.0     151.2
  -4  12  15     387.6     100.4     212.3
  -4  12  16     557.4     113.9     158.4
  -4  12  18    1723.7    1163.3     252.8
  -4  12  20    1130.4     822.1     196.1
  -4  13  -7     832.2     706.3     123.6
  -4  13  -6    1040.3    2257.2     126.5
  -4  13  -5    2053.0    2241.5     180.0
  -4  13  -4    3828.6    5588.8     217.1
  -4  13  -3    1480.1    1844.2     162.8
  -4  13  -2    3382.6    2703.6     192.1
  -4  13  -1     284.8     589.9     136.7
  -4  13   0   10594.3   15182.1     424.9
  -4  13   1     582.1     589.9     108.3
  -4  13   2    3596.0    2703.6     195.0
  -4  13   3    1788.6    1844.2     179.0
  -4  13   4    4343.0    5588.8     231.3
  -4  13   5    1710.8    2241.5     138.7
  -4  13   6    1120.0    2257.2     124.4
  -4  13  10     434.7       8.6     194.7
  -4  13  11     283.0      31.6     188.4
  -4  13  15     465.3     268.4     155.9
  -4  13  17     960.4     731.3     195.1
  -4  13  19     612.3     510.2     249.0
  -4  14  -2     611.0     468.0     105.9
  -4  14  -1    1113.1     990.1     165.3
  -4  14   0    1253.3     616.4     162.6
  -4  14   1    1775.5     990.1     180.5
  -4  14  14     947.6     297.2     225.6
  -4  15  12     684.6     339.4     226.8
  -4  16   9     252.6      11.4     155.9
  -4  16  10    4577.3    1566.9     331.7
  -4  16  12    3549.7    1498.7     298.2
  -4  16  14    2620.8    1554.4     256.3
  -4  17  13     507.4     858.8     183.7
  -4  18   9     272.7     830.4     175.6
  -3 -20  -4     288.3      39.7     160.3
  -3 -20  -3     447.7       5.7     233.7
  -3 -20   3     382.5       5.7     237.2
  -3 -20   5     600.9     618.9     170.8
  -3 -19  -9     306.1     175.3     158.0
  -3 -19  -6     484.4     263.9     214.7
  -3 -19  -5     516.8     702.9     176.0
  -3 -19  -4    1323.7    1360.9     176.5
  -3 -19  -1    1160.1    1109.9     167.0
  -3 -19   1    1147.8    1109.9     223.8
  -3 -19   4    1067.1    1360.9      99.5
  -3 -19   4     818.9    1360.9     215.6
  -3 -19   5     638.1     702.9     164.3
  -3 -19   8     414.5      53.4     220.6
  -3 -19   9     342.3     175.3     178.5
  -3 -18  -6     305.2      72.3     145.1
  -3 -18  -5     310.6     164.9     190.1
  -3 -18   6     668.5      72.3     218.8
  -3 -18   6     613.6      72.3      86.9
  -3 -18  10     489.0     305.1     236.2
  -3 -17  -9     343.2       2.3     148.2
  -3 -17  -8     324.4     767.2     131.1
  -3 -17  -7     618.7     397.2     132.2
  -3 -17  -6    1179.5    1542.8     152.4
  -3 -17  -5     346.1     125.7     138.3
  -3 -17  -4    1004.0    1353.3     196.2
  -3 -17  -3    2109.5     921.9     222.8
  -3 -17  -2     743.9    1923.4     190.0
  -3 -17  -1    3269.5     869.9     268.5
  -3 -17   1    2727.5     869.9     248.0
  -3 -17   2     808.6    1923.4     174.6
  -3 -17   3    2053.0     921.9     168.4
  -3 -17   4     625.2    1353.3      87.7
  -3 -17   4     570.9    1353.3     197.3
  -3 -17   5     289.1     125.7      79.0
  -3 -17   5     255.9     125.7     138.7
  -3 -17   6    1072.2    1542.8      84.5
  -3 -17   6    1462.3    1542.8     223.0
  -3 -17   7     636.8     397.2     162.8
  -3 -17   7     316.1     397.2      65.1
  -3 -17   8     501.6     767.2     135.2
  -3 -17   9     386.6       2.3     143.1
  -3 -17  11     344.2      18.1     170.4
  -3 -17  14     639.4    1305.8     249.2
  -3 -16  -9     611.0     223.2     153.1
  -3 -16  -8     608.5     535.2     136.2
  -3 -16  -7     476.5     113.1     134.1
  -3 -16  -6     402.0     166.1     176.9
  -3 -16  -5     283.0       4.0     165.0
  -3 -16  -1     762.3     482.5     188.1
  -3 -16   1     545.3     482.5     126.5
  -3 -16   3     298.9       3.8     119.6
  -3 -16   4     169.1      15.3      80.5
  -3 -16   4     491.3      15.3     180.7
  -3 -16   6     159.9     166.1      73.7
  -3 -16   7     579.6     113.1      75.8
  -3 -16   7     472.0     113.1     194.0
  -3 -16   8     611.0     535.3      66.3
  -3 -16   8     850.2     535.3     207.7
  -3 -16  12     408.2     388.7     159.5
  -3 -16  15     526.2     617.8     249.8
  -3 -16  16     517.9      29.7     230.2
  -3 -15  -8     821.8     860.1     177.5
  -3 -15  -7    2676.5    1722.8     173.5
  -3 -15  -6    1500.1    1693.8     197.9
  -3 -15  -5    4204.6    2487.9     207.5
  -3 -15  -4    1063.7    2178.5     168.3
  -3 -15  -3    9070.5    8039.0     373.5
  -3 -15  -2     472.0     955.6     172.7
  -3 -15  -1   18999.9   14161.2     682.9
  -3 -15   1   19228.3   14161.3     801.5
  -3 -15   2     370.5     955.6     160.9
  -3 -15   3    8509.4    8039.0     380.8
  -3 -15   4    1154.8    2178.5     157.8
  -3 -15   4    1022.1    2178.5      99.0
  -3 -15   5    3886.3    2487.9     241.3
  -3 -15   5    4255.0    2487.9     188.5
  -3 -15   6    1655.8    1693.8     201.6
  -3 -15   6    1399.8    1693.8      94.6
  -3 -15   7    2190.9    1722.8     135.3
  -3 -15   7    2271.3    1722.8     184.5
  -3 -15   8     894.4     860.1     199.1
  -3 -15   8     955.6     860.1      76.6
  -3 -15   9    3803.1    2424.7     324.6
  -3 -15  11    3886.3    1313.7     286.3
  -3 -15  13    4214.7    2971.4     314.9
  -3 -15  14     316.1     464.7     165.1
  -3 -15  15    1518.1    1087.2     269.4
  -3 -14  -8     778.0     285.8     167.0
  -3 -14  -7   11312.6    5759.2     466.6
  -3 -14  -5   10278.0    6035.7     408.1
  -3 -14  -4     521.5    1396.8     150.8
  -3 -14  -3    5568.5    1360.8     292.7
  -3 -14  -2     276.1     156.6      93.5
  -3 -14  -1    5873.0    3350.1     292.7
  -3 -14   1    5442.2    3350.1     270.3
  -3 -14   3    5626.5    1360.8     263.2
  -3 -14   4     255.1    1396.8      80.0
  -3 -14   5   10620.9    6035.7     420.2
  -3 -14   5    9468.0    6035.7     431.8
  -3 -14   6     287.4      88.5     112.9
  -3 -14   7   11384.0    5759.2     385.4
  -3 -14   7   11969.5    5759.2     496.8
  -3 -14   8     782.4     285.8     150.1
  -3 -14   8     703.6     285.8      75.3
  -3 -14   9    5419.4    1208.6     338.1
  -3 -14  10    1160.1    1564.0     198.6
  -3 -14  11    3546.6    1268.6     285.8
  -3 -14  12     590.8     243.7     144.3
  -3 -14  13    1144.3     121.9     233.9
  -3 -14  15     545.3    1155.7     227.8
  -3 -13  -8    5396.6    3118.9     254.0
  -3 -13  -7   13735.3   14936.8     514.1
  -3 -13  -6    3960.7    2789.6     188.4
  -3 -13  -5    9614.2    7429.1     374.4
  -3 -13  -4    1612.0    2331.2     134.7
  -3 -13  -3    3583.6    1942.5     213.2
  -3 -13  -2     544.1    1479.3      93.9
  -3 -13  -1     157.9      64.3     101.8
  -3 -13   1     320.7      64.3     136.8
  -3 -13   2     395.8    1479.3     148.9
  -3 -13   3    3370.6    1942.5     182.8
  -3 -13   4    2145.2    2331.2     191.2
  -3 -13   5   10106.1    7429.1     430.6
  -3 -13   5   10658.1    7429.1     394.3
  -3 -13   6    4366.8    2789.5     238.7
  -3 -13   6    3938.0    2789.5     181.4
  -3 -13   7   14601.3   14936.8     486.4
  -3 -13   7   15359.2   14936.8     658.8
  -3 -13   8    3844.6    3118.9     230.4
  -3 -13   8    4693.2    3118.9     176.8
  -3 -13   9    8734.6    9034.3     448.5
  -3 -13  10    2798.0    2691.4     251.1
  -3 -13  11     879.0     622.1     192.8
  -3 -13  12    1528.2    1751.8     209.8
  -3 -13  13     435.8     270.5     137.9
  -3 -13  14    1090.8    1301.3     221.6
  -3 -13  16    1494.1    2732.6     245.4
  -3 -13  17    2067.1    1925.6     281.6
  -3 -13  18    1038.7     514.1     291.1
  -3 -13  19    1603.7    1951.1     252.1
  -3 -13  20    1365.3     107.3     278.4
  -3 -12  -8     563.5     433.9     134.8
  -3 -12  -7     599.6      53.1     147.9
  -3 -12  -6     636.8      21.2     128.9
  -3 -12  -5     756.6     684.6     149.0
  -3 -12  -4    1706.6    2332.6     147.1
  -3 -12  -3    1548.4      24.7     123.9
  -3 -12  -2    3415.7    4160.7     211.1
  -3 -12  -1     897.4      17.9     133.0
  -3 -12   1    1043.6      17.9     131.7
  -3 -12   2    2913.9    4160.7     192.2
  -3 -12   3    1104.5      24.7     156.1
  -3 -12   4    1734.4    2332.6     141.8
  -3 -12   4    1786.4    2332.6     115.6
  -3 -12   5     351.9     684.6     138.4
  -3 -12   5     722.9     684.6      80.5
  -3 -12   6     664.5      21.2     155.6
  -3 -12   6     714.6      21.2      67.6
  -3 -12   7    1028.7      53.1     172.1
  -3 -12   7     776.6      53.1      80.5
  -3 -12   8     655.2     433.9      74.0
  -3 -12   8     557.4     433.9     151.1
  -3 -12   9    1149.6     290.9     180.2
  -3 -12  10    1028.7    1096.0     137.4
  -3 -12  11     515.6     291.0     133.6
  -3 -12  12     647.3     842.1     187.8
  -3 -12  14     489.0      78.6     202.0
  -3 -12  18     403.0     347.4     242.4
  -3 -12  19     275.3     252.1     160.1
  -3 -11  -7    1151.3     163.0     141.8
  -3 -11  -6    3771.4    2237.3     206.0
  -3 -11  -5     625.2     598.3      83.9
  -3 -11  -4     955.6    1928.6     124.4
  -3 -11  -3    1023.7    3277.8      95.8
  -3 -11  -2     214.0    1114.3      83.1
  -3 -11  -1    5634.2   14123.2     251.8
  -3 -11   1    6000.2   14123.2     243.8
  -3 -11   3     992.6    3277.8     138.2
  -3 -11   4     742.5    1928.7      85.8
  -3 -11   4     635.5    1928.7     126.2
  -3 -11   5     721.5     598.2     137.2
  -3 -11   5     536.9     598.2      71.7
  -3 -11   6    3237.1    2237.3     167.4
  -3 -11   6    3577.4    2237.3     145.1
  -3 -11   7    1109.7     163.0     116.9
  -3 -11   7    1211.6     163.0      86.2
  -3 -11   8   15098.1    8597.1     520.0
  -3 -11   8   14408.7    8597.1     594.7
  -3 -11   9     778.0      18.0     164.1
  -3 -11  10   12535.0    9166.4     560.4
  -3 -11  12    4167.9    5484.1     263.2
  -3 -11  13    1504.1    3857.1     184.1
  -3 -11  14    2741.0    5945.9     202.6
  -3 -11  16    1149.6    2527.0     234.5
  -3 -11  17     296.2    1313.8     142.1
  -3 -11  18     922.4     473.6     175.5
  -3 -11  20    1108.0     547.6     199.3
  -3 -10  -7    2305.9     237.1     156.1
  -3 -10  -6    2064.7     970.0     114.9
  -3 -10  -5    1645.3     622.5      96.3
  -3 -10  -4    2320.8     803.5     129.3
  -3 -10  -3    7476.4    6225.0     281.1
  -3 -10  -2    3896.0    5168.7     177.2
  -3 -10  -1   11661.0    8675.0     496.0
  -3 -10   1   10340.9    8674.9     388.3
  -3 -10   2    3863.8    5168.7     182.8
  -3 -10   3    7920.1    6225.0     349.0
  -3 -10   4    2529.1     803.5     129.8
  -3 -10   4    2401.0     803.5     156.8
  -3 -10   5    1660.0     622.5      98.8
  -3 -10   5    1498.1     622.5     141.8
  -3 -10   6    2224.8     970.0     124.1
  -3 -10   6    2380.8     970.0     171.2
  -3 -10   7    2641.9     237.1     127.3
  -3 -10   7    2263.9     237.1     181.7
  -3 -10   8     835.2     159.1      83.5
  -3 -10   8    1015.5     159.1     151.3
  -3 -10   9    1030.4      80.2     125.9
  -3 -10  10     665.8     154.9     161.1
  -3 -10  11    2227.3     622.8     207.0
  -3 -10  12     444.4     391.8     138.2
  -3 -10  13    2591.8    1523.6     228.6
  -3 -10  15    1023.7     358.4     143.7
  -3 -10  16    1357.7    1006.5     173.0
  -3 -10  17     483.3      23.1     214.4
  -3 -10  18     646.0    1337.1     242.7
  -3 -10  20     759.4      47.5     174.9
  -3  -9  -6    7015.2    3140.1     268.0
  -3  -9  -5   23349.7    5875.5     796.5
  -3  -9  -4     395.8     173.3      68.8
  -3  -9  -3    1817.0     313.5     127.6
  -3  -9  -2    5415.6    5767.6     220.3
  -3  -9  -1   15468.2    2086.4     532.7
  -3  -9   1   15538.8    2086.4     553.2
  -3  -9   2    5272.2    5767.6     224.8
  -3  -9   3    1912.9     313.5     130.9
  -3  -9   4     631.6     173.3      71.3
  -3  -9   4     444.4     173.3      77.2
  -3  -9   5   23247.3    5875.5     763.2
  -3  -9   5   22544.5    5875.5     836.8
  -3  -9   6    6610.6    3140.1     268.5
  -3  -9   6    6623.2    3140.1     294.0
  -3  -9   7   23968.8   11023.0     974.7
  -3  -9   7   25966.3   11023.0     864.8
  -3  -9   8    6242.4    5371.6     293.6
  -3  -9   9    8953.0    1976.7     395.5
  -3  -9  10   15933.7   13887.9     684.0
  -3  -9  11    6165.2      81.2     360.6
  -3  -9  12    9634.4    9576.2     415.4
  -3  -9  13     659.2     493.7     168.3
  -3  -9  14     263.4    1467.2     118.9
  -3  -9  16     839.7     772.9     212.3
  -3  -9  19     729.9      15.6     170.1
  -3  -9  21    1177.7     306.4     258.6
  -3  -8  -6     879.0     284.0      81.1
  -3  -8  -4   19725.2    9177.5     674.1
  -3  -8  -3    3749.2    6318.5     199.1
  -3  -8  -2     848.7     252.3      69.2
  -3  -8  -1    8566.6   15763.8     315.2
  -3  -8   1    7696.7   15763.8     289.8
  -3  -8   2     660.5     252.4      71.6
  -3  -8   3    3519.0    6318.5     165.3
  -3  -8   4   19877.7    9177.5     734.9
  -3  -8   4   22374.4    9177.5     733.3
  -3  -8   6     770.8     284.0      80.2
  -3  -8   6    1154.8     284.0     115.7
  -3  -8   7    2001.9    1381.2     131.6
  -3  -8   7    2360.7    1381.2     120.4
  -3  -8   8     478.8       5.0      93.7
  -3  -8   9     529.8      29.4      99.8
  -3  -8  11     248.6    1456.2     105.0
  -3  -8  14     434.7    1061.1     128.0
  -3  -8  15     902.1     804.0     133.3
  -3  -8  16    1570.8    1339.6     212.7
  -3  -8  18     958.8       7.7     218.9
  -3  -8  19     738.2     245.8     221.5
  -3  -8  20     906.7     146.6     178.7
  -3  -8  21     942.8     576.5     185.4
  -3  -8  23     393.7     312.0     194.6
  -3  -7  -5   51888.3   38466.2    1645.8
  -3  -7  -4    5873.0    7444.8     217.5
  -3  -7  -2     994.2    1611.8      81.4
  -3  -7  -1   37222.0   16796.8    1154.9
  -3  -7   1   38375.8   16796.8    1334.5
  -3  -7   2     707.7    1611.8      82.4
  -3  -7   4    6279.2    7444.8     249.5
  -3  -7   4    6552.0    7444.8     309.1
  -3  -7   5   50406.1   38466.4    1784.3
  -3  -7   5   54157.8   38466.4    1693.4
  -3  -7   6    6899.0    5356.4     334.3
  -3  -7   6    6890.4    5356.4     274.2
  -3  -7   7   48808.4   24577.8    1710.2
  -3  -7   7   47810.3   24577.8    1828.0
  -3  -7   8   20486.2   18516.0     812.5
  -3  -7   9   17782.4    9679.2     708.8
  -3  -7  10   28555.8   26775.4    1116.2
  -3  -7  11   19580.5    4904.7     772.7
  -3  -7  12   18872.1   20178.9     779.8
  -3  -7  14    2800.8    3728.1     193.9
  -3  -7  15     780.9      13.9     152.9
  -3  -7  16     938.1     664.8     192.8
  -3  -7  17    2631.3    1727.0     195.9
  -3  -7  20    1271.6    1113.1     235.6
  -3  -7  21     738.2      84.5     258.0
  -3  -7  22     706.3      47.0     175.6
  -3  -7  23     655.2      37.8     196.8
  -3  -7  24    1004.0     765.6     251.8
  -3  -6 -17    2844.6    1632.2     170.7
  -3  -6  -5   14833.0    5177.1     490.2
  -3  -6  -4    2251.7      31.9     112.6
  -3  -6  -3   16234.8    2409.6     552.3
  -3  -6  -2    3161.3    3517.1     133.5
  -3  -6  -1    1213.4     882.5      64.7
  -3  -6   1    1147.8     882.5      78.7
  -3  -6   2    3222.5    3517.1     155.3
  -3  -6   3   16565.2    2409.6     584.5
  -3  -6   3   17324.3    2409.6     665.7
  -3  -6   4    2863.9      31.9     127.0
  -3  -6   4    2418.7      31.9     126.9
  -3  -6   5   12796.3    5177.1     507.9
  -3  -6   5   13838.3    5177.1     485.7
  -3  -6   6    1679.0     277.7      90.9
  -3  -6   6    1612.0     277.7     126.4
  -3  -6   7   52939.8   30912.3    1804.8
  -3  -6   7   56145.3   30912.3    1736.4
  -3  -6   8     289.1     143.0      73.7
  -3  -6   9   23145.1    6625.8     895.0
  -3  -6  10    5503.3    2070.7     233.5
  -3  -6  11    8909.1    2717.9     379.9
  -3  -6  13    3272.5       1.4     186.0
  -3  -6  14    2568.2    2551.0     204.0
  -3  -6  15     562.3     137.2     119.9
  -3  -6  17    2894.4    1632.2     219.3
  -3  -6  19    3260.7    2900.8     238.7
  -3  -6  20     564.8     203.0     157.0
  -3  -6  21    3780.9    3056.9     307.8
  -3  -6  22     397.8      42.5     257.3
  -3  -6  23    1297.5     596.8     195.2
  -3  -5 -18     588.3     484.1     143.9
  -3  -5 -17    5735.4    7236.2     265.8
  -3  -5 -16    1616.1      96.2     126.6
  -3  -5 -15    3720.8    9089.9     182.6
  -3  -5 -14    2396.0    3185.0     164.2
  -3  -5 -13    2441.6    6513.2     150.5
  -3  -5 -12    7062.9   13389.3     286.2
  -3  -5 -11    6218.0   14021.6     211.6
  -3  -5  -4      99.7     381.3      48.4
  -3  -5  -3     341.3     194.8      36.2
  -3  -5  -2    9604.1    4187.4     308.5
  -3  -5  -1     398.9      53.5      46.4
  -3  -5   1     532.1      53.5      54.8
  -3  -5   2   10498.9    4187.4     417.7
  -3  -5   3     343.2     194.8      66.9
  -3  -5   3     242.9     194.8      57.1
  -3  -5   5    3973.7    5420.7     169.2
  -3  -5   5    3602.2    5420.7     164.2
  -3  -5   6    2751.8     526.2     138.1
  -3  -5   6    3225.4     526.2     140.7
  -3  -5   7   23801.4   23957.8     971.3
  -3  -5   8   15327.3   13936.7     587.8
  -3  -5   9     216.3    1215.2      75.9
  -3  -5  10   17460.4   17780.8     661.5
  -3  -5  11    4760.7   14021.6     242.1
  -3  -5  12    6242.4   13389.3     293.6
  -3  -5  13    2186.1    6513.2     149.6
  -3  -5  14    2413.7    3185.0     200.3
  -3  -5  15    4696.8    9089.9     258.2
  -3  -5  16    1717.3      96.2     166.8
  -3  -5  17    5104.9    7236.2     287.6
  -3  -5  18     766.6     484.1     151.5
  -3  -5  19    6060.3    7383.8     389.7
  -3  -5  21    3278.4    5871.0     268.9
  -3  -5  23     783.8    3998.6     208.0
  -3  -4 -17     512.1    2514.5     107.4
  -3  -4 -16     500.5     194.7      98.1
  -3  -4 -15     403.0     526.9      88.1
  -3  -4 -14     845.7     281.8     118.6
  -3  -4 -13    2278.7   11149.1     123.2
  -3  -4 -12    2454.4    4187.9     135.5
  -3  -4 -11     699.5    4490.2      95.5
  -3  -4 -10    1687.4     809.9      95.4
  -3  -4  -9    9198.8     156.3     301.9
  -3  -4  -8    7805.7    5867.6     287.2
  -3  -4  -3      67.8   12818.7      34.0
  -3  -4  -2    2944.6    6343.9     114.8
  -3  -4  -1   20641.6   34549.1     719.2
  -3  -4   1   21269.1   34549.1     745.1
  -3  -4   2    2861.2    6343.9     127.0
  -3  -4   2    2875.0    6343.9     135.6
  -3  -4   3     111.9   12818.6      42.0
  -3  -4   3     125.4   12818.6      52.6
  -3  -4   4    4285.3    7565.9     189.2
  -3  -4   4    4305.6    7565.9     223.5
  -3  -4   5   10278.0     451.5     376.7
  -3  -4   5    9427.9     451.5     375.8
  -3  -4   6    2636.6    3041.3     135.1
  -3  -4   6    2480.0    3041.3     131.1
  -3  -4   7    4445.6      41.0     209.9
  -3  -4   8    6336.6    5867.6     283.5
  -3  -4   9    8600.0     156.3     368.5
  -3  -4  10    1732.3     809.9     116.0
  -3  -4  11     823.3    4490.2     100.7
  -3  -4  12    2594.4    4187.9     181.4
  -3  -4  13    2283.6   11149.2     148.0
  -3  -4  14     622.6     281.8     124.9
  -3  -4  15     352.9     526.9     121.2
  -3  -4  16     600.9     194.7     126.5
  -3  -4  17     256.8    2514.5     128.2
  -3  -4  19     490.1     197.0     190.8
  -3  -4  21     541.7      65.4     235.4
  -3  -4  23     984.5     408.3     242.9
  -3  -4  24     338.5     114.8     185.1
  -3  -3 -18    1502.1     911.8     142.0
  -3  -3 -17    2119.0     437.6     173.4
  -3  -3 -15    1777.7    7167.7     130.6
  -3  -3 -13   11378.5   13815.5     379.8
  -3  -3 -12    3755.5    5114.3     192.9
  -3  -3 -11   15187.0   22980.5     483.3
  -3  -3 -10   12854.8   16484.3     415.4
  -3  -3  -9    1946.9    2037.1     109.3
  -3  -3  -8    5892.8   10078.3     217.9
  -3  -3  -7    5449.8   16728.2     213.3
  -3  -3  -6     390.7     850.1      50.0
  -3  -3  -2   10304.2    2995.6     340.5
  -3  -3   2   10351.4    2995.6     388.5
  -3  -3   2   10319.9    2995.6     398.4
  -3  -3   4    4198.0    5482.8     180.6
  -3  -3   4    4425.0    5482.8     181.9
  -3  -3   5   16044.7   23935.4     575.2
  -3  -3   5   16051.2   23935.4     666.9
  -3  -3   6     495.9     850.1      70.1
  -3  -3   7    4528.6   16728.3     198.0
  -3  -3   8    6173.3   10078.4     300.0
  -3  -3   9    2069.4    2037.1     140.9
  -3  -3  10   12122.4   16484.3     494.3
  -3  -3  11   13917.4   22980.6     566.2
  -3  -3  12    3152.6    5114.4     176.8
  -3  -3  13   10695.5   13815.6     448.3
  -3  -3  14     271.0      87.1     100.2
  -3  -3  15    2032.0    7167.8     167.5
  -3  -3  17    1874.7     437.6     174.3
  -3  -3  18    1502.1     911.8     212.0
  -3  -3  19    1421.2     116.6     169.3
  -3  -3  20    1052.0     417.8     231.0
  -3  -3  21    1585.2    1169.4     176.7
  -3  -3  23     769.4     205.8     236.2
  -3  -2 -19    2078.8    1271.3     195.3
  -3  -2 -18    1273.5     508.0     158.4
  -3  -2 -17    2102.4    2625.6     151.4
  -3  -2 -16     903.6     836.7     138.1
  -3  -2 -15     305.2     377.4      91.1
  -3  -2 -13    2955.8     797.2     137.5
  -3  -2 -12    5908.6    5646.6     218.2
  -3  -2 -11   12995.6    1346.0     417.7
  -3  -2 -10   10451.4   13925.4     348.2
  -3  -2  -9   27742.0   10605.8     808.0
  -3  -2  -8    2036.7    1617.4     104.8
  -3  -2  -7   22591.0   15389.0     651.6
  -3  -2  -6     265.1     358.3      46.2
  -3  -2  -5   26074.5    7346.9     758.3
  -3  -2  -4   13893.0    9803.1     438.0
  -3  -2  -1   11083.2    4238.4     315.1
  -3  -2   1    9863.7    4238.4     369.0
  -3  -2   1   10727.5    4238.4     390.2
  -3  -2   2    1174.2    5390.3      60.1
  -3  -2   2    1172.4    5390.3      70.7
  -3  -2   3   10856.2    2727.2     440.9
  -3  -2   3   11192.1    2727.2     431.3
  -3  -2   4   13512.5    9803.1     509.9
  -3  -2   4   12983.8    9803.1     505.7
  -3  -2   5   24896.5    7346.9     887.6
  -3  -2   6     283.9     358.3      65.2
  -3  -2   7   20346.1   15389.0     736.1
  -3  -2   8    2090.6    1617.4     132.1
  -3  -2   9   25002.4   10605.9     897.6
  -3  -2  10    9843.2   13925.4     384.0
  -3  -2  11   11694.5    1346.0     452.0
  -3  -2  12    5630.3    5646.6     274.9
  -3  -2  13    2933.4     797.2     187.3
  -3  -2  14     265.1       1.1      99.1
  -3  -2  15     365.6     377.4     156.9
  -3  -2  16     966.8     836.7     120.3
  -3  -2  17    2388.4    2625.6     204.3
  -3  -2  18    1885.9     508.0     195.0
  -3  -2  19    2123.8    1271.2     195.0
  -3  -2  20    1425.1     377.5     161.7
  -3  -2  21    2350.7    1451.6     267.7
  -3  -2  23     553.8     236.4     251.4
  -3  -2  24     284.8      33.4     158.5
  -3  -2  25     416.6     329.5     178.0
  -3  -1 -18     268.5     387.1     146.3
  -3  -1 -17   11208.5    3812.3     409.8
  -3  -1 -15    2746.4     847.1     181.2
  -3  -1 -14     736.8     560.0      98.1
  -3  -1 -13    2266.4       8.8     140.0
  -3  -1 -12    4675.6    5075.1     215.3
  -3  -1 -11    6299.7     534.3     217.1
  -3  -1 -10    7154.2    8037.7     270.6
  -3  -1  -9   22166.5   10061.7     691.5
  -3  -1  -8    1803.9    3443.1     103.0
  -3  -1  -7   27836.6   15512.9     843.8
  -3  -1  -6    1376.8       1.2      67.0
  -3  -1  -5   19972.4     132.7     619.9
  -3  -1  -4    1496.1     860.9      59.9
  -3  -1  -3    1371.0   12845.9      59.2
  -3  -1  -2      83.9       5.7      11.8
  -3  -1   1   22871.1   37625.9     803.9
  -3  -1   1   25453.2   37625.9     823.3
  -3  -1   3    1240.5   12845.9      63.6
  -3  -1   3    1319.9   12845.9      86.2
  -3  -1   4    1674.8     860.9      95.0
  -3  -1   4    1306.8     860.9      74.6
  -3  -1   5   18978.6     132.7     675.4
  -3  -1   6    1316.2       1.2      88.0
  -3  -1   7   24032.8   15513.0     856.0
  -3  -1   8    1732.3    3443.1     101.0
  -3  -1   9   20984.1   10061.8     777.5
  -3  -1  10    5992.2    8037.7     251.7
  -3  -1  11    5607.1     534.3     243.5
  -3  -1  12    4672.1    5075.0     236.3
  -3  -1  13    2083.5       8.8     169.6
  -3  -1  14     854.7     560.0     114.7
  -3  -1  15    2800.8     847.1     166.6
  -3  -1  17   10674.1    3812.3     447.9
  -3  -1  19   18114.2   11466.1     708.5
  -3  -1  20     330.0     382.0     199.7
  -3  -1  21   11472.3    8337.5     519.6
  -3  -1  23    3938.0    4057.7     285.0
  -3  -1  25     516.8    2148.1     176.0
  -3   0 -18    5908.6     662.0     265.8
  -3   0 -16     341.3      12.9      89.6
  -3   0 -14    2006.5    5129.6     152.6
  -3   0 -12    7696.7    5238.1     285.2
  -3   0 -10    5461.2   17909.3     240.3
  -3   0  -8    4228.1   16043.1     177.8
  -3   0  -6    3967.2    3042.1     162.5
  -3   0  -4    6788.0     388.5     250.9
  -3   0  -2    4750.0   11606.7     160.1
  -3   0   2    4387.3   11606.7     150.4
  -3   0   2    4029.2   11606.7     173.6
  -3   0   4    6328.4     388.5     221.7
  -3   0   6    3509.8    3042.1     140.6
  -3   0   8    3873.5   16043.1     170.2
  -3   0  10    5657.5   17909.3     271.7
  -3   0  12    7184.8    5238.1     288.7
  -3   0  14    2022.7    5129.6     130.0
  -3   0  18    6635.8     662.1     340.5
  -3   0  20     579.6       0.7     155.3
  -3   0  22     252.6     192.9     161.6
  -3   1 -18     395.8     387.1     105.7
  -3   1 -17    9463.0    3812.3     426.7
  -3   1 -16     348.0      12.2     137.7
  -3   1 -15    2863.9     847.1     154.7
  -3   1 -14     721.5     560.0     123.4
  -3   1 -13    1951.4       8.8     145.9
  -3   1 -12    4647.4    5075.0     197.0
  -3   1 -11    6431.4     534.3     244.2
  -3   1 -10    6357.1    8037.7     242.8
  -3   1  -9   23011.8   10061.8     720.2
  -3   1  -8    2095.3    3443.1     113.4
  -3   1  -7   25941.3   15513.0     914.3
  -3   1  -6    1396.0       1.2      67.5
  -3   1  -5   21254.0     132.7     752.4
  -3   1  -4    1589.3     860.9      78.2
  -3   1  -3    1253.3   12845.9      63.9
  -3   1  -1   24896.5   37625.9     765.4
  -3   1  -1   23602.7   37625.9     832.5
  -3   1   1   26644.2   37625.8     791.8
  -3   1   1   22413.0   37625.8     934.8
  -3   1   1   27016.1   37625.8     839.7
  -3   1   2      40.9       5.7      26.4
  -3   1   2      72.5       5.7      29.0
  -3   1   3    1440.7   12845.9      70.5
  -3   1   4    1417.3     860.9      75.8
  -3   1   5   21299.2     132.7     700.4
  -3   1   6    1329.3       1.2      86.6
  -3   1   7   27450.5   15513.0     889.2
  -3   1   8    1806.1    3443.1      98.7
  -3   1   9   20567.5   10061.8     703.1
  -3   1  10    7110.6    8037.7     269.8
  -3   1  11    6008.2     534.3     244.0
  -3   1  12    4672.1    5075.1     201.1
  -3   1  13    2174.0       8.8     127.5
  -3   1  14     995.9     560.0     154.7
  -3   1  15    2969.8     847.1     174.4
  -3   1  16     258.4      12.2     164.3
  -3   1  17   10525.4    3812.3     434.1
  -3   1  18     252.6     387.1     130.4
  -3   1  19   15946.8   11466.1     606.1
  -3   1  21   10926.2    8337.5     490.9
  -3   1  23    4181.3    4057.7     350.4
  -3   1  25    1258.8    2148.1     272.8
  -3   2 -18    1027.0     508.0     130.7
  -3   2 -17    2152.4    2625.6     189.1
  -3   2 -16     999.1     836.7     110.9
  -3   2 -15     420.8     377.4      91.0
  -3   2 -13    2888.8     797.2     166.4
  -3   2 -12    6004.2    5646.7     247.9
  -3   2 -11   12848.9    1346.0     450.4
  -3   2 -10   10985.6   13925.4     389.4
  -3   2  -9   26914.5   10605.9     956.7
  -3   2  -8    1730.1    1617.4     105.2
  -3   2  -7   22228.0   15389.1     738.6
  -3   2  -6     353.8     358.3      54.4
  -3   2  -5   24953.5    7346.9     896.7
  -3   2  -4   13662.8    9803.1     512.7
  -3   2  -3   11711.2    2727.2     424.4
  -3   2  -2    1161.9    5390.3      56.3
  -3   2  -2    1335.0    5390.3      81.1
  -3   2  -1    9669.9    4238.4     355.2
  -3   2  -1   10241.4    4238.4     344.7
  -3   2   1    9090.2    4238.4     369.0
  -3   2   1    9473.0    4238.4     301.4
  -3   2   2    1262.4    5390.3      60.5
  -3   2   3   11268.7    2727.2     356.1
  -3   2   3   10722.2    2727.2     352.7
  -3   2   4   14464.5    9803.1     446.9
  -3   2   4   13470.5    9803.1     437.2
  -3   2   5   25247.8    7346.9     754.4
  -3   2   6     217.1     358.3      66.9
  -3   2   7   23121.6   15389.1     784.7
  -3   2   8    1969.7    1617.4     126.0
  -3   2   9   27007.7   10605.9     848.1
  -3   2  10   10023.2   13925.4     351.3
  -3   2  11   12587.0    1346.0     428.4
  -3   2  12    5541.6    5646.6     238.2
  -3   2  13    2781.7     797.2     147.0
  -3   2  14     220.9       1.1      97.4
  -3   2  15     556.2     377.4     152.1
  -3   2  16     799.8     836.7     134.3
  -3   2  17    2157.2    2625.6     179.8
  -3   2  18     958.8     508.0     193.3
  -3   2  19    1649.5    1271.2     190.7
  -3   2  20    1448.5     377.4     174.8
  -3   2  21    2426.4    1451.6     294.9
  -3   2  23    1329.3     236.4     246.5
  -3   3 -18    2164.4     911.8     201.7
  -3   3 -17    1595.5     437.6     171.1
  -3   3 -15    1828.1    7167.7     172.1
  -3   3 -13   11572.0   13815.5     460.8
  -3   3 -12    3296.1    5114.3     174.8
  -3   3 -11   15862.2   22980.6     565.5
  -3   3 -10   12913.4   16484.3     457.4
  -3   3  -9    2190.9    2037.1     113.5
  -3   3  -8    6353.0   10078.3     238.6
  -3   3  -7    4994.9   16728.3     222.5
  -3   3  -6     371.5     850.1      70.6
  -3   3  -5   16558.6   23935.5     597.7
  -3   3  -4    4612.3    5482.8     171.7
  -3   3  -4    4661.5    5482.8     197.3
  -3   3  -2    9981.9    2995.6     360.9
  -3   3  -2    9874.0    2995.6     369.2
  -3   3   2   10059.4    2995.6     305.4
  -3   3   4    4208.0    5482.8     170.7
  -3   3   4    4612.3    5482.8     157.7
  -3   3   5   17706.7   23935.5     535.6
  -3   3   5   16758.4   23935.5     527.8
  -3   3   6     364.6     850.1      51.2
  -3   3   6     473.2     850.1      65.1
  -3   3   7    5347.4   16728.3     181.1
  -3   3   7    5238.5   16728.3     235.3
  -3   3   8    5833.5   10078.4     208.9
  -3   3   9    1937.8    2037.1     118.1
  -3   3  10   12708.9   16484.4     413.1
  -3   3  11   15193.4   22980.5     515.2
  -3   3  12    3436.9    5114.3     178.5
  -3   3  13   11772.7   13815.5     459.1
  -3   3  15    2097.7    7167.7     200.9
  -3   3  17    2025.1     437.6     151.0
  -3   3  18    1801.7     911.9     146.8
  -3   3  19    1522.1     116.6     225.5
  -3   3  20     979.6     417.8     184.1
  -3   3  21    1715.1    1169.4     307.8
  -3   3  23     706.3     205.8     233.2
  -3   4 -17     520.3    2514.5     117.7
  -3   4 -16     523.8     194.7     109.8
  -3   4 -15     342.3     526.9     138.4
  -3   4 -14    1010.6     281.8     136.2
  -3   4 -13    1997.3   11149.1     138.4
  -3   4 -12    2310.8    4188.0     141.4
  -3   4 -11     752.3    4490.2      87.8
  -3   4 -10    1624.5     809.9     112.3
  -3   4  -9    9026.3     156.3     333.4
  -3   4  -8    7782.9    5867.6     291.4
  -3   4  -7    4962.1      41.0     221.8
  -3   4  -6    2875.0    3041.3     130.1
  -3   4  -5   11208.5     451.5     366.1
  -3   4  -5   10272.8     451.5     376.6
  -3   4  -4    4984.0    7565.9     236.8
  -3   4  -4    4058.7    7565.9     167.7
  -3   4  -2    2623.4    6343.9     126.9
  -3   4  -2    3225.4    6343.9     134.8
  -3   4  -1   19479.5   34549.2     633.8
  -3   4   1   21141.3   34549.2     637.8
  -3   4   2    2872.2    6343.9     124.5
  -3   4   3     109.2   12818.7      40.4
  -3   4   4    4455.9    7565.9     148.1
  -3   4   5   10414.5     451.5     337.1
  -3   4   5   11594.2     451.5     366.7
  -3   4   6    2663.2    3041.3     114.5
  -3   4   6    2961.4    3041.3     115.1
  -3   4   7    5476.5      41.0     244.4
  -3   4   7    4882.5      41.0     180.3
  -3   4   8    7796.6    5867.6     250.6
  -3   4   8    7427.4    5867.6     324.7
  -3   4   9    8850.7     156.3     325.3
  -3   4   9    9838.1     156.3     322.5
  -3   4  10    1710.8     809.9     123.8
  -3   4  10    1704.5     809.9     102.3
  -3   4  11     783.8    4490.2      91.0
  -3   4  12    2591.8    4187.9     183.9
  -3   4  13    1803.9   11149.1     164.4
  -3   4  14     706.3     281.8     139.9
  -3   4  16     833.7     194.7     125.2
  -3   4  17     484.4    2514.4     165.8
  -3   4  19     514.4     197.1     193.1
  -3   4  20     390.7       8.1     142.8
  -3   4  21     911.4      65.4     168.3
  -3   4  23    1244.2     408.3     200.2
  -3   4  25     361.6     306.5     170.8
  -3   5 -17    5276.0    7236.2     296.1
  -3   5 -16    1566.7      96.2     169.5
  -3   5 -15    3944.4    9089.9     226.9
  -3   5 -14    2697.9    3185.0     206.4
  -3   5 -13    2095.3    6513.2     134.6
  -3   5 -12    7119.3   13389.3     283.0
  -3   5 -11    5676.9   14021.6     272.2
  -3   5 -10   19623.9   17780.7     686.8
  -3   5  -8   16738.4   13936.7     580.9
  -3   5  -7   27365.0   23957.8     956.1
  -3   5  -6    2955.8     526.2     143.1
  -3   5  -6    3313.9     526.2     124.8
  -3   5  -5    4164.6    5420.7     169.8
  -3   5  -5    3825.4    5420.7     146.8
  -3   5  -4     147.1     381.3      36.3
  -3   5  -3     330.0     194.8      43.1
  -3   5  -3     443.3     194.8      66.3
  -3   5  -2    9736.0    4187.4     361.5
  -3   5  -1     489.0      53.5      59.3
  -3   5   1     408.2      53.5      59.4
  -3   5   2   10340.9    4187.4     304.4
  -3   5   3     316.1     194.8      67.0
  -3   5   5    4022.6    5420.7     157.1
  -3   5   5    3549.7    5420.7     153.7
  -3   5   6    3123.6     526.2     135.6
  -3   5   6    3032.0     526.2     125.0
  -3   5   7   25190.4   23957.8     884.6
  -3   5   7   26358.6   23957.8     737.3
  -3   5   8   16320.4   13936.7     527.4
  -3   5   8   17830.6   13936.7     537.5
  -3   5   9     356.8    1215.2     105.3
  -3   5  10   19314.2   17780.7     580.9
  -3   5  10   17324.3   17780.7     584.2
  -3   5  11    5865.1   14021.7     225.3
  -3   5  11    5888.8   14021.7     257.4
  -3   5  12    6699.0   13389.4     274.5
  -3   5  12    7106.3   13389.4     278.4
  -3   5  13    2803.5    6513.2     194.0
  -3   5  13    2330.7    6513.2     139.5
  -3   5  14    2732.9    3184.9     161.9
  -3   5  14    2819.9    3184.9     169.9
  -3   5  15    4154.6    9089.9     189.6
  -3   5  15    3980.2    9089.9     237.7
  -3   5  16    1817.0      96.2     191.4
  -3   5  17    5813.8    7236.2     338.4
  -3   5  18     968.4     484.1     194.3
  -3   5  19    7855.9    7383.7     384.2
  -3   5  20     696.8     115.6     201.6
  -3   5  21    3066.2    5871.0     220.0
  -3   5  23    1060.4    3998.6     250.4
  -3   6 -17    3382.6    1632.2     240.1
  -3   6 -15     402.0     137.2     158.3
  -3   6 -14    3328.8    2551.0     172.7
  -3   6 -13    3391.6       1.4     183.3
  -3   6 -11    9624.3    2717.9     379.7
  -3   6 -10    5739.3    2070.7     258.0
  -3   6  -9   26191.3    6625.8     918.7
  -3   6  -8     348.0     143.0      80.9
  -3   6  -8     386.6     143.0      47.7
  -3   6  -6    1892.6     277.7      78.6
  -3   6  -6    1819.2     277.7     127.7
  -3   6  -5   13351.0    5177.1     489.0
  -3   6  -5   14168.1    5177.1     479.1
  -3   6  -4    2549.9      31.9     125.1
  -3   6  -3   16791.8    2409.6     575.1
  -3   6  -2    3246.0    3517.1     144.1
  -3   6  -1    1220.6     882.5      86.5
  -3   6   1    1177.7     882.5      74.4
  -3   6   2    3555.9    3517.1     160.0
  -3   6   3   17658.7    2409.6     582.9
  -3   6   4    2806.2      31.9     123.0
  -3   6   5   14377.7    5177.2     457.9
  -3   6   6    2001.9     277.7     110.8
  -3   6   6    1734.4     277.7     107.5
  -3   6   7   61834.1   30912.2    1950.6
  -3   6   8     165.8     143.0     101.7
  -3   6   8     397.8     143.0      73.1
  -3   6   9   24693.3    6625.8     892.0
  -3   6   9   25974.6    6625.8     748.5
  -3   6  10    5208.7    2070.7     216.0
  -3   6  10    5208.7    2070.7     208.6
  -3   6  11    9169.1    2717.9     341.0
  -3   6  11    9787.0    2717.9     352.3
  -3   6  13    2998.0       1.4     175.2
  -3   6  13    3178.7       1.4     168.8
  -3   6  14    2539.5    2551.0     184.6
  -3   6  14    2902.7    2551.0     197.4
  -3   6  15     570.9     137.2     115.9
  -3   6  15     735.4     137.2     130.2
  -3   6  17    3184.5    1632.2     241.7
  -3   6  19    3667.5    2900.8     265.6
  -3   6  20     400.9     203.0     225.3
  -3   6  21    4518.1    3056.9     294.9
  -3   6  22     700.9      42.5     220.0
  -3   6  23    1396.0     596.8     202.5
  -3   7 -16     598.4     664.8     133.8
  -3   7 -15     762.3      13.9     171.0
  -3   7 -14    2626.1    3728.1     169.3
  -3   7 -13    7897.2     839.6     344.0
  -3   7 -12   20169.8   20178.9     762.2
  -3   7 -11   20708.4    4904.7     802.0
  -3   7 -10   36076.0   26775.3    1068.4
  -3   7 -10   30587.8   26775.3    1128.2
  -3   7  -9   18992.8    9679.2     711.2
  -3   7  -9   21043.9    9679.2     636.3
  -3   7  -8   23326.1   18516.0     725.1
  -3   7  -8   22707.5   18516.0     808.8
  -3   7  -7   53511.3   24577.8    1826.5
  -3   7  -7   54639.3   24577.8    1676.8
  -3   7  -6    7449.7    5356.5     294.0
  -3   7  -5   51817.8   38466.4    1715.1
  -3   7  -4    6258.8    7444.8     245.0
  -3   7  -2     684.6    1611.8      85.1
  -3   7  -1   37731.5   16796.8    1212.9
  -3   7   2     698.1    1611.8      87.3
  -3   7   4    6414.9    7444.9     227.3
  -3   7   6    7728.4    5356.4     254.1
  -3   7   7   53798.1   24577.9    1580.0
  -3   7   8   22166.5   18515.9     706.9
  -3   7   8   21768.7   18515.9     731.0
  -3   7   9   19085.4    9679.2     613.1
  -3   7   9   18505.3    9679.2     589.7
  -3   7  10   30353.5   26775.3     953.0
  -3   7  11   19965.1    4904.7     670.9
  -3   7  11   19892.2    4904.7     662.3
  -3   7  12   19206.8   20178.9     629.4
  -3   7  12   18978.6   20178.9     654.1
  -3   7  13    7503.2     839.6     326.3
  -3   7  13    8095.6     839.6     301.8
  -3   7  14    2464.6    3728.1     166.5
  -3   7  14    3106.4    3728.1     207.1
  -3   7  15     636.8      13.9     109.4
  -3   7  15     914.5      13.9     132.7
  -3   7  16     673.8     664.7     172.8
  -3   7  17    2875.0    1727.0     199.2
  -3   7  18     412.4     139.4     138.3
  -3   7  19     345.2     198.4     160.1
  -3   7  20    1599.6    1113.1     171.3
  -3   7  21     634.2      84.5     162.5
  -3   7  22     626.5      47.0     187.3
  -3   7  23     563.5      37.8     175.2
  -3   8 -15     807.1     804.0     126.1
  -3   8 -14     505.1    1061.1     114.8
  -3   8 -12     476.5     172.7      39.4
  -3   8 -12     359.7     172.7     106.7
  -3   8 -11     442.2    1456.2      38.0
  -3   8 -11     227.1    1456.2      94.9
  -3   8  -8     434.7       5.0     127.0
  -3   8  -7    2154.8    1381.2     155.7
  -3   8  -6     647.3     284.0     114.2
  -3   8  -5     130.7      67.4      66.7
  -3   8  -4   20805.0    9177.5     707.1
  -3   8  -3    3580.5    6318.5     169.8
  -3   8  -2     857.7     252.4      99.8
  -3   8  -1    8156.1   15763.8     279.6
  -3   8   1    8580.9   15763.8     291.6
  -3   8   2     847.2     252.4      78.1
  -3   8   3    3648.8    6318.4     159.0
  -3   8   4   21753.5    9177.5     647.0
  -3   8   6    1213.4     284.0      89.9
  -3   8   7    2164.4    1381.2     117.6
  -3   8   7    2472.3    1381.2     148.8
  -3   8   8     499.3       5.0      89.9
  -3   8   8     529.8       5.0     127.1
  -3   8   9     277.0      29.4     126.3
  -3   8   9     453.2      29.4     115.4
  -3   8  11     385.6    1456.2      93.2
  -3   8  12     467.6     172.7     128.3
  -3   8  12     354.8     172.7     153.6
  -3   8  13     290.0     886.6     116.9
  -3   8  13     174.5     886.6      95.4
  -3   8  14     711.8    1061.1     139.1
  -3   8  14     886.7    1061.1     150.6
  -3   8  15     739.6     804.0     172.6
  -3   8  16    1430.9    1339.6     160.1
  -3   8  18     970.0       7.7     212.2
  -3   8  19     535.7     245.8     155.3
  -3   8  20     818.9     146.6     158.0
  -3   8  21     814.4     576.5     185.6
  -3   9 -16     669.8     772.8      50.8
  -3   9 -15     221.7     476.8      35.3
  -3   9 -14     117.4    1467.2      21.8
  -3   9 -13     516.8     493.7     126.7
  -3   9 -12    9313.0    9576.2     393.4
  -3   9 -11    6481.2      81.2     319.9
  -3   9 -10   15391.2   13887.8     627.4
  -3   9  -9   10184.0    1976.7     411.4
  -3   9  -8    6593.8    5371.6     276.6
  -3   9  -7   27759.1   11023.0     920.0
  -3   9  -6    6873.3    3140.1     273.8
  -3   9  -5   21344.4    5875.5     776.6
  -3   9  -4     534.5     173.3      79.9
  -3   9  -3    1583.1     313.5     125.3
  -3   9  -2    6092.5    5767.6     225.6
  -3   9  -1   16116.6    2086.4     570.0
  -3   9   1   15998.9    2086.4     515.7
  -3   9   2    6080.4    5767.6     217.3
  -3   9   3    1738.7     313.6     101.1
  -3   9   4     335.6     173.3      73.7
  -3   9   5   21593.9    5875.5     682.5
  -3   9   6    7128.1    3140.1     248.3
  -3   9   7   26166.2   11023.0     793.0
  -3   9   8    6881.9    5371.6     325.4
  -3   9   8    5805.9    5371.6     232.0
  -3   9   9   10152.8    1976.7     369.2
  -3   9   9    9664.8    1976.7     345.0
  -3   9  10   15314.5   13887.9     549.2
  -3   9  10   17168.4   13887.9     635.6
  -3   9  11    6000.2      81.2     259.8
  -3   9  11    5747.1      81.2     254.3
  -3   9  12    8571.4    9576.2     358.3
  -3   9  12    9382.8    9576.2     364.9
  -3   9  13     508.6     493.7     149.0
  -3   9  13     779.5     493.7     125.3
  -3   9  14     276.1    1467.2     171.5
  -3   9  16     920.8     772.8     198.9
  -3   9  19     541.7      15.6     219.8
  -3   9  21     949.2     306.4     181.3
  -3   9  22     350.0     183.1     169.9
  -3   9  23     465.3       1.7     174.8
  -3  10 -13    1848.0    1523.7     177.5
  -3  10 -12     735.4     391.8     138.6
  -3  10 -11    1771.1     622.8     186.8
  -3  10 -10     606.0     154.9     148.6
  -3  10  -9     838.2      80.2     152.4
  -3  10  -8     986.1     159.1     110.2
  -3  10  -7    2203.0     237.1     150.2
  -3  10  -6    2142.8     970.0     138.6
  -3  10  -5    1937.8     622.5     127.2
  -3  10  -4    2441.6     803.5     163.2
  -3  10  -3    7696.7    6225.0     312.4
  -3  10  -2    3717.7    5168.7     163.6
  -3  10  -1   11318.0    8675.0     400.8
  -3  10   1   11164.8    8674.9     398.1
  -3  10   2    4174.6    5168.7     180.1
  -3  10   3    7998.4    6225.0     318.5
  -3  10   4    2296.0     803.5     128.6
  -3  10   5    1425.1     622.5     136.4
  -3  10   6    2186.1     969.9     127.9
  -3  10   7    2370.8     237.1     138.2
  -3  10   8     950.8     159.1     132.1
  -3  10   8    1176.0     159.1     136.3
  -3  10   9    1085.7      80.2     115.6
  -3  10   9    1244.2      80.2     165.6
  -3  10  10     826.3     154.9     135.0
  -3  10  10     679.2     154.9     164.1
  -3  10  11    1951.4     622.8     177.8
  -3  10  11    2365.7     622.8     170.7
  -3  10  12    1015.5     391.8     139.8
  -3  10  12     598.4     391.8     111.1
  -3  10  13    2464.6    1523.7     230.6
  -3  10  15     734.0     358.5     152.4
  -3  10  16    1681.1    1006.5     194.7
  -3  10  18    1639.0    1337.1     234.0
  -3  10  20     655.2      47.5     175.7
  -3  10  22     363.6     220.3     166.3
  -3  11 -12    3485.4    5484.1     231.5
  -3  11 -10   10829.3    9166.4     499.4
  -3  11  -9    1154.8      18.0     166.6
  -3  11  -8   13783.7    8597.1     587.7
  -3  11  -7    1197.3     163.0     114.3
  -3  11  -6    3667.5    2237.3     215.6
  -3  11  -5     820.3     598.3     122.7
  -3  11  -4     826.3    1928.7     133.5
  -3  11  -3     986.1    3277.8     134.5
  -3  11  -2     285.6    1114.3     112.5
  -3  11  -1    5770.6   14123.2     250.9
  -3  11   1    6060.3   14123.3     265.2
  -3  11   2     211.0    1114.3     118.5
  -3  11   3     603.4    3277.8      92.5
  -3  11   4     649.9    1928.7     132.9
  -3  11   5     273.6     598.3      85.4
  -3  11   6    3161.3    2237.3     174.1
  -3  11   7    1310.6     163.0     115.8
  -3  11   8   14278.9    8597.1     524.2
  -3  11   9    1160.1      18.0     140.6
  -3  11   9     856.2      18.0     107.2
  -3  11  10   10626.2    9166.4     425.6
  -3  11  10   12483.0    9166.4     467.0
  -3  11  11     208.8    3523.6     104.4
  -3  11  11     317.0    3523.6     134.1
  -3  11  12    3046.3    5484.1     239.3
  -3  11  13    1870.2    3857.1     165.2
  -3  11  14    2578.7    5945.9     225.4
  -3  11  15     748.1    1777.3     204.7
  -3  11  16     942.8    2527.0     169.6
  -3  11  17     600.9    1313.8     226.4
  -3  11  18     902.1     473.6     170.5
  -3  11  19     533.3     153.8     172.8
  -3  11  20    1253.3     547.6     263.1
  -3  11  21     439.0       1.1     242.2
  -3  12 -10    1087.4    1096.0     188.9
  -3  12  -9    1597.5     290.9     177.4
  -3  12  -8     516.8     433.9     117.3
  -3  12  -7     770.8      53.1     151.9
  -3  12  -6     358.7      21.2      92.9
  -3  12  -5     621.3     684.6     141.5
  -3  12  -4    2142.8    2332.7     157.7
  -3  12  -3    1500.1      24.7     123.9
  -3  12  -2    3097.7    4160.8     160.8
  -3  12  -1     879.0      17.9     142.3
  -3  12   1     914.5      17.9     104.6
  -3  12   2    3228.3    4160.7     181.8
  -3  12   3    1399.8      24.7     115.8
  -3  12   4    1454.4    2332.6     127.9
  -3  12   5     593.3     684.6     101.8
  -3  12   6     589.6      21.2      94.0
  -3  12   7     903.6      53.1     108.6
  -3  12   9    1411.5     290.9     160.9
  -3  12   9    2552.5     290.9     211.2
  -3  12  10     931.8    1096.0     198.5
  -3  12  11     663.1     291.0     132.9
  -3  12  12     692.7     842.1     206.5
  -3  12  16     703.6      58.0     219.0
  -3  12  18     671.1     347.5     179.1
  -3  12  20     412.4       0.5     183.4
  -3  13  -8    4187.9    3118.9     250.5
  -3  13  -7   12790.5   14936.8     583.6
  -3  13  -6    3522.1    2789.6     214.4
  -3  13  -5    9503.2    7429.1     387.4
  -3  13  -4    1333.1    2331.2     131.9
  -3  13  -3    3406.7    1942.5     207.8
  -3  13  -2     626.5    1479.3     113.7
  -3  13  -1     474.3      64.3     132.6
  -3  13   1     454.3      64.3     145.2
  -3  13   2     355.8    1479.3     145.0
  -3  13   3    3311.0    1942.5     184.1
  -3  13   4    1305.0    2331.2     143.5
  -3  13   5    8938.3    7429.1     361.0
  -3  13   6    4796.3    2789.6     235.9
  -3  13   7   12031.7   14936.8     430.2
  -3  13   9    8967.6    9034.3     395.8
  -3  13  10    3623.9    2691.4     251.6
  -3  13  11     742.5     622.1     209.5
  -3  13  12    2008.8    1751.8     226.7
  -3  13  13     555.0     270.5     201.8
  -3  13  14    1144.3    1301.3     160.6
  -3  13  15     594.6     487.9     219.0
  -3  13  16    1013.9    2732.6     179.1
  -3  13  17    1799.5    1925.6     286.8
  -3  13  18     933.4     514.1     187.6
  -3  13  19    2241.9    1951.1     217.5
  -3  13  20     865.3     107.3     273.2
  -3  14  -4     349.0    1396.8     151.4
  -3  14  -3    4922.2    1360.8     246.2
  -3  14  -2     336.6     156.6     143.0
  -3  14  -1    6008.2    3350.1     284.0
  -3  14   1    5261.0    3350.0     250.8
  -3  14   2     237.3     156.6     104.1
  -3  14   3    5190.1    1360.8     241.7
  -3  14   4     430.4    1396.8     113.5
  -3  14   9    6728.6    1208.6     347.1
  -3  14  10    1244.2    1564.0     162.0
  -3  14  11    3742.9    1268.6     246.3
  -3  14  12    1020.4     243.7     212.7
  -3  14  13     986.1     121.9     235.0
  -3  14  15     668.5    1155.7     246.8
  -3  15  10     570.9    1012.8     210.9
  -3  15  11    3596.0    1313.7     247.6
  -3  15  13    5156.7    2971.4     355.8
  -3  15  15    1760.3    1087.2     268.5
  -3  15  17     435.8     566.0     263.9
  -3  16  12     430.4     388.7     238.7
  -3  16  15     659.2     617.8     194.8
  -3  17  14     328.1    1305.8     172.0
  -3  18  10     427.2     305.1     260.3
  -3  19  10     640.7     257.1     209.0
  -2 -21   0    1386.4     522.1     270.9
  -2 -20   1     435.8     363.5     225.1
  -2 -20   2     769.4     626.9     249.1
  -2 -20   8     526.2     127.1     255.7
  -2 -19  -9     652.6    1250.3     181.9
  -2 -19  -8     409.2    2852.0     159.7
  -2 -19  -6     920.8    2382.5     239.6
  -2 -19  -5    1106.2    1785.6     183.7
  -2 -19  -4     521.5    1311.4     225.1
  -2 -19  -2     415.5    1217.6     148.3
  -2 -19   0    1097.7    1626.6     224.0
  -2 -19   4     930.2    1311.4     100.7
  -2 -19   4     991.0    1311.4     186.8
  -2 -19   5    1371.0    1785.6     244.6
  -2 -19   6     664.5    2382.5     234.1
  -2 -19   8     847.2    2852.0     255.3
  -2 -19   9     339.4    1250.3     221.5
  -2 -19  11     308.8     354.5     185.9
  -2 -18  -5     441.2      91.0     214.6
  -2 -18  -4    1756.0    1678.9     218.4
  -2 -18  -3     522.7     975.1     218.3
  -2 -18   0    2355.7    2204.8     230.4
  -2 -18   3     646.0     975.1     199.4
  -2 -18   4    1639.0    1678.9     169.2
  -2 -18   4    1730.1    1678.9     100.9
  -2 -18   5     500.5      91.0     219.4
  -2 -18   6     522.7     162.8      62.5
  -2 -18   6     489.0     162.8     208.8
  -2 -18   9     316.1    1373.5     176.2
  -2 -18  11     773.7     907.1     265.6
  -2 -18  12     350.0       9.6     177.6
  -2 -17  -8     202.1     893.8     131.3
  -2 -17  -7    1277.2    1272.7     166.0
  -2 -17  -6     251.8      65.8     132.7
  -2 -17  -5     334.7     148.2     137.8
  -2 -17  -4     529.8     131.8     143.7
  -2 -17  -3     261.7     844.5     138.6
  -2 -17  -2    1348.2    1430.6     163.0
  -2 -17   0    1859.1    2746.9     178.0
  -2 -17   2    1295.7    1430.6     206.2
  -2 -17   4     277.8     131.8     152.3
  -2 -17   5     447.7     148.2      60.1
  -2 -17   6      79.7      65.8      49.3
  -2 -17   6     242.9      65.8     142.4
  -2 -17   7    1072.2    1272.7     167.3
  -2 -17   7    1361.5    1272.7      60.9
  -2 -17  10     342.3     603.4     154.7
  -2 -17  11    1002.4    1592.0     187.9
  -2 -17  12     491.3    2554.8     227.6
  -2 -17  14    1084.0    1266.4     268.5
  -2 -17  15     728.5    1061.4     257.7
  -2 -16  -9    1108.0    1593.2     151.2
  -2 -16  -8     585.8    1297.2     128.7
  -2 -16  -6     699.5     214.4     203.4
  -2 -16  -4     319.8     256.5     189.2
  -2 -16  -3     326.2     454.9     131.4
  -2 -16  -1     532.1     491.8     183.3
  -2 -16   0     266.8      85.5     171.1
  -2 -16   1    1068.8     491.8     187.3
  -2 -16   4     426.1     256.5     123.6
  -2 -16   6     369.5     214.4     132.9
  -2 -16   6     540.5     214.4      58.8
  -2 -16   7     188.4     528.0      44.6
  -2 -16   8     396.8    1297.2     150.1
  -2 -16   9     845.7    1593.2     183.1
  -2 -16  10     908.3     527.4     161.8
  -2 -16  11    1450.5    1780.0     247.6
  -2 -16  13    1587.2    1095.1     259.1
  -2 -16  14     917.7     599.1     198.5
  -2 -15  -9    1601.7    1575.2     165.2
  -2 -15  -8   10974.8    4561.8     448.7
  -2 -15  -7     638.1      18.6     172.1
  -2 -15  -6   13137.2    4561.6     508.7
  -2 -15  -5     203.6       2.4     117.1
  -2 -15  -4   12099.7    6165.1     527.9
  -2 -15  -3     333.7     628.8     171.6
  -2 -15  -2   13237.9    7041.9     504.7
  -2 -15   0   12020.4    8978.4     480.9
  -2 -15   1     224.0     403.7     130.5
  -2 -15   2   12048.7    7041.9     504.2
  -2 -15   4   11856.9    6165.1     505.7
  -2 -15   5     367.6       2.4     125.7
  -2 -15   5     372.5       2.4      68.7
  -2 -15   6   11879.3    4561.7     410.6
  -2 -15   6   11997.8    4561.7     525.7
  -2 -15   7     420.8      18.6     146.1
  -2 -15   7     542.9      18.6      52.9
  -2 -15   8   11527.6    4561.8     543.0
  -2 -15   9    2090.6    1575.2     226.5
  -2 -15  10    7132.4    2942.9     392.3
  -2 -15  12    3661.3    1689.1     268.5
  -2 -15  13     981.3     878.3     231.2
  -2 -15  14     457.6      19.1     178.8
  -2 -15  16     609.8      61.8     251.0
  -2 -15  17     522.7      31.1     266.6
  -2 -14  -9    1202.7    3265.8     200.4
  -2 -14  -8    2241.9    1760.5     207.7
  -2 -14  -7     517.9     971.8     113.9
  -2 -14  -6    4882.5    4729.1     281.3
  -2 -14  -4     923.9     438.5     174.1
  -2 -14   0     684.6    2037.0     116.1
  -2 -14   4    1104.5     438.5     183.5
  -2 -14   6    4860.9    4729.1     190.7
  -2 -14   6    4449.0    4729.1     258.2
  -2 -14   7     386.6     971.8     184.7
  -2 -14   7     350.0     971.8      53.1
  -2 -14   8    1908.4    1760.5     182.6
  -2 -14   9    1719.4    3265.8     209.7
  -2 -14  11    2852.9    2809.9     256.3
  -2 -14  12    1306.8    1369.0     179.1
  -2 -14  13    2169.2     896.8     254.8
  -2 -14  14     402.0     184.0     153.1
  -2 -14  15    1530.2     595.8     252.3
  -2 -14  17     653.9     242.3     253.4
  -2 -14  19     459.8      57.2     193.6
  -2 -13  -8   10980.2    2973.2     432.6
  -2 -13  -7     968.4     617.3     155.8
  -2 -13  -6   20582.3    5892.7     762.6
  -2 -13  -4   17562.8    6442.5     663.4
  -2 -13  -2   17590.2    5992.9     657.1
  -2 -13  -1     564.8     370.1     147.2
  -2 -13   0   22204.9    7318.7     822.8
  -2 -13   1     467.6     370.1     114.9
  -2 -13   2   17060.4    5992.9     626.9
  -2 -13   4   18100.3    6442.5     687.4
  -2 -13   5     104.9     187.5      52.3
  -2 -13   6   19906.8    5892.8     757.2
  -2 -13   6   20552.7    5892.8     673.3
  -2 -13   7    1176.0     617.3     178.7
  -2 -13   7    1023.7     617.3      64.4
  -2 -13   8   10435.6    2973.3     453.4
  -2 -13   9    3424.8    2022.3     253.7
  -2 -13  10    7259.4     364.2     356.2
  -2 -13  11    2855.6    2744.8     245.4
  -2 -13  12    4148.0     617.4     265.9
  -2 -13  13     877.5     227.8     155.9
  -2 -13  14    1662.1       1.9     189.4
  -2 -13  16     371.5      53.5     227.8
  -2 -12  -8    3673.8    2827.7     172.0
  -2 -12  -7     669.8    1251.4     110.9
  -2 -12  -6    3702.0    4656.4     197.8
  -2 -12  -5     498.2    2047.4     133.6
  -2 -12  -4    1933.2    3041.4     131.6
  -2 -12  -3    1050.3     269.6     105.4
  -2 -12  -2    1132.1    2295.3     133.7
  -2 -12  -1     244.5     106.1     125.9
  -2 -12   0    6080.4    3537.3     253.5
  -2 -12   2    1057.0    2295.3     107.4
  -2 -12   3     788.1     269.6     156.5
  -2 -12   4    1710.8    3041.5     143.0
  -2 -12   5     536.9    2047.4      70.6
  -2 -12   5     536.9    2047.4     144.7
  -2 -12   6    3589.8    4656.4     142.2
  -2 -12   6    3676.9    4656.4     225.3
  -2 -12   7     745.3    1251.4     153.6
  -2 -12   7     802.7    1251.4      54.1
  -2 -12   8    3999.7    2827.7     248.0
  -2 -12   9    1057.0    3328.3     174.5
  -2 -12  10     818.9    1134.8     132.9
  -2 -12  11     634.2     865.9     131.3
  -2 -12  13    2544.7    1329.3     197.8
  -2 -12  14    3733.4    3307.9     293.3
  -2 -12  15    1717.3     795.4     256.6
  -2 -12  17     640.7     149.8     235.1
  -2 -11  -7    1740.9     935.4     133.5
  -2 -11  -6    1486.1     497.0     113.4
  -2 -11  -5    2198.1    2402.2     159.7
  -2 -11  -4    3516.0     171.8     186.7
  -2 -11  -3     594.6     287.2     129.6
  -2 -11  -2    3052.0     219.3     171.1
  -2 -11  -1     395.8     553.3     126.3
  -2 -11   0    2176.4      38.2     130.0
  -2 -11   1     481.0     553.3     123.4
  -2 -11   2    3272.5     219.3     156.5
  -2 -11   3     673.8     287.2      96.5
  -2 -11   4    3464.1     171.8     167.1
  -2 -11   5    2770.8    2402.2     206.5
  -2 -11   5    2428.9    2402.2     117.0
  -2 -11   6    1251.5     497.0     115.0
  -2 -11   6    1425.1     497.0      85.7
  -2 -11   7    1628.6     935.4      79.1
  -2 -11   7    1446.6     935.4     131.5
  -2 -11  10     796.9    1515.1     163.2
  -2 -11  12     224.0    4235.4     126.7
  -2 -11  14     364.6    3128.3     143.9
  -2 -11  15     714.6     785.2     160.0
  -2 -11  17    1683.2     694.6     205.4
  -2 -11  18     903.6    2497.1     249.8
  -2 -11  19    1550.4     701.8     252.0
  -2 -11  20     363.6    1922.3     242.1
  -2 -11  21     513.3     183.5     188.2
  -2 -10  -7    2200.6    2985.2     159.8
  -2 -10  -6    1260.6    2686.7      97.1
  -2 -10  -5    9725.8    9023.8     381.7
  -2 -10  -4    1262.4     332.6     133.9
  -2 -10  -3    5160.4    6135.9     218.7
  -2 -10  -2    5317.3    8498.1     237.1
  -2 -10  -1    2020.4     500.0     148.5
  -2 -10   0   19414.8   14910.7     762.2
  -2 -10   1    1999.6     500.0     143.1
  -2 -10   2    4735.8    8498.1     198.9
  -2 -10   3    5291.0    6135.9     255.3
  -2 -10   4    1266.1     332.6     112.0
  -2 -10   5    9238.4    9023.8     312.5
  -2 -10   5    8452.3    9023.8     355.8
  -2 -10   6    1323.7    2686.7      80.7
  -2 -10   6    1359.6    2686.7     146.5
  -2 -10   7    2303.4    2985.2     173.4
  -2 -10   7    2229.7    2985.2      97.5
  -2 -10   8    2511.0    1687.4     173.3
  -2 -10   9     164.5     201.9     103.9
  -2 -10  11    1558.6     825.1     142.6
  -2 -10  13    2623.4    1212.3     211.5
  -2 -10  14    3589.8    2921.2     253.5
  -2 -10  15    3388.6    1373.2     243.3
  -2 -10  16    1490.1     932.0     233.1
  -2 -10  17    3583.6    2217.1     315.1
  -2 -10  20     659.2     358.1     166.9
  -2 -10  21     307.0       7.7     177.2
  -2  -9  -6   18024.0   15372.5     616.6
  -2  -9  -5    5484.1    2547.7     221.7
  -2  -9  -4   51173.7   43952.4    1716.1
  -2  -9  -3    4810.6    5717.9     200.4
  -2  -9  -2   78944.2   73341.9    2755.0
  -2  -9   2   73670.5   73341.9    2409.2
  -2  -9   3    5430.8    5717.9     273.8
  -2  -9   4   54506.7   43952.4    1650.6
  -2  -9   4   47506.1   43952.4    1687.2
  -2  -9   5    5892.8    2547.7     229.8
  -2  -9   5    5347.4    2547.7     241.5
  -2  -9   6   20931.8   15372.5     649.6
  -2  -9   6   18309.2   15372.5     719.2
  -2  -9   7     280.4     195.8      51.9
  -2  -9   8   27613.2   22250.8    1054.8
  -2  -9  10   11755.9   10378.3     503.6
  -2  -9  11     216.3      32.2     102.5
  -2  -9  12   13273.6   11022.9     552.9
  -2  -9  13    2123.8    2223.7     204.5
  -2  -9  14    6064.3    7438.8     329.5
  -2  -9  15     315.2     121.2     179.6
  -2  -9  16    2193.3    2523.3     236.9
  -2  -9  17     728.5     640.7     154.6
  -2  -9  19    2480.0     658.8     239.0
  -2  -9  20     257.6      42.3     158.2
  -2  -9  21     597.1     180.2     253.5
  -2  -9  23     709.1       5.1     283.1
  -2  -8  -6    2679.2    3311.7     125.5
  -2  -8  -5   26467.6   17986.5     864.8
  -2  -8  -4    1037.0      21.4      78.1
  -2  -8  -3   12425.4   20834.9     431.4
  -2  -8  -2     131.3     395.0      78.0
  -2  -8  -1   17809.9   11684.4     599.2
  -2  -8   0   14927.4   17312.7     510.7
  -2  -8   1   18365.1   11684.4     748.3
  -2  -8   3   12563.9   20834.9     468.5
  -2  -8   4     992.6      21.4      66.7
  -2  -8   4    1022.1      21.4      95.7
  -2  -8   5   27724.8   17986.6     910.8
  -2  -8   5   26526.4   17986.6     991.8
  -2  -8   6    2563.0    3311.7     169.8
  -2  -8   6    2922.2    3311.7     117.2
  -2  -8   7     810.0    2330.0      95.5
  -2  -8   8    2441.6    1557.7     142.8
  -2  -8   9     395.8      33.8     123.2
  -2  -8  10    3519.0    2026.2     214.3
  -2  -8  11    1050.3     828.8     172.3
  -2  -8  12    1269.8    1922.5     143.4
  -2  -8  13    4208.0    2174.8     284.6
  -2  -8  14    1693.8    1125.3     197.5
  -2  -8  15    3596.0    2869.1     256.9
  -2  -8  16     620.0     135.3     141.3
  -2  -8  17    5216.2    5073.7     339.2
  -2  -8  20    1208.0    1048.6     236.8
  -2  -8  21     390.7      73.9     253.0
  -2  -8  22    1240.5     755.4     274.5
  -2  -7  -6   16406.2    5143.0     542.0
  -2  -7  -4   40538.5   20139.8    1278.0
  -2  -7  -3    4882.5    2915.3     191.1
  -2  -7  -2    7929.3      11.3     275.7
  -2  -7  -1    4108.2    3709.4     168.7
  -2  -7   0     374.5    6712.5      74.9
  -2  -7   1    3611.5    3709.4     158.2
  -2  -7   2    8329.4      11.3     362.7
  -2  -7   3    4778.5    2915.2     210.5
  -2  -7   4   39629.3   20139.9    1417.7
  -2  -7   4   44072.4   20139.9    1365.1
  -2  -7   5     128.9     267.6      56.2
  -2  -7   6   15732.4    5143.0     634.3
  -2  -7   6   17378.7    5143.0     585.1
  -2  -7   7   14757.7    4261.5     570.5
  -2  -7   8   34591.9   21358.4    1247.8
  -2  -7   9     973.2     649.7     138.5
  -2  -7  10   26965.3   10155.4    1161.0
  -2  -7  11     551.3      25.6     103.0
  -2  -7  12    9644.6    4935.8     430.8
  -2  -7  13     285.6     199.7     110.8
  -2  -7  14    3415.7    1032.6     217.2
  -2  -7  15    5553.1    2847.3     300.0
  -2  -7  16   13935.6   12136.5     609.2
  -2  -7  17     598.4     813.2     205.8
  -2  -7  18    5488.0    5593.5     309.7
  -2  -7  19     399.9      16.1     150.7
  -2  -7  20    7409.6    8902.1     408.7
  -2  -7  21     302.5     262.8     170.5
  -2  -7  22    4208.0    3124.8     328.1
  -2  -7  23     523.8      18.7     263.4
  -2  -7  24    2539.5    2398.6     330.3
  -2  -6 -17    2183.6    3097.7     185.7
  -2  -6  -5   18950.2   15050.0     618.1
  -2  -6  -4    6937.6    7166.2     236.4
  -2  -6  -3   34851.5   40237.4    1175.4
  -2  -6  -2    8077.0    2738.5     278.3
  -2  -6  -1   11417.1   13501.0     430.1
  -2  -6   0   16412.8   24546.7     575.2
  -2  -6   1   10425.0   13501.0     405.7
  -2  -6   2    8967.6    2738.5     361.6
  -2  -6   3   32178.4   40237.4    1157.2
  -2  -6   4    7237.4    7166.2     324.9
  -2  -6   4    7365.3    7166.2     270.2
  -2  -6   5   20523.1   15050.1     694.9
  -2  -6   5   18491.2   15050.1     793.0
  -2  -6   6   11290.6    4081.1     455.1
  -2  -6   6   13119.4    4081.1     461.1
  -2  -6   7    2398.5    2748.2     154.2
  -2  -6   8    4764.2    4477.8     231.5
  -2  -6   9     448.8     525.4     118.1
  -2  -6  10    1120.0       5.6     126.1
  -2  -6  11    2534.3     925.6     153.3
  -2  -6  13    1771.1     481.8     165.1
  -2  -6  14     395.8     512.6     118.1
  -2  -6  15    7860.5    7701.5     379.8
  -2  -6  17    2795.3    3097.7     245.6
  -2  -6  19     851.7    1645.0     216.9
  -2  -6  23    1077.3     554.2     215.1
  -2  -5 -18    3060.5     430.8     179.9
  -2  -5 -17    3427.8    2850.6     184.3
  -2  -5 -15    3537.4    3778.8     205.6
  -2  -5 -14    4098.2     578.4     181.7
  -2  -5 -13    6493.6    5132.6     241.2
  -2  -5 -12    7897.2     566.4     293.5
  -2  -5 -11   11930.0   10645.0     405.8
  -2  -5  -4    1450.5   22850.4      90.4
  -2  -5  -3     133.0     470.4      34.5
  -2  -5  -2    8749.0    2510.0     308.9
  -2  -5  -1    9634.4    5627.4     314.1
  -2  -5   0    9518.3   24401.2     317.2
  -2  -5   1    9473.0    5627.4     326.5
  -2  -5   2    8404.9    2510.0     326.5
  -2  -5   3     134.8     470.4      40.1
  -2  -5   3     149.0     470.4      41.6
  -2  -5   4    1674.8   22850.4      95.0
  -2  -5   4    1624.5   22850.4      77.0
  -2  -5   5   12362.2    8471.1     441.8
  -2  -5   5   11104.9    8471.1     435.1
  -2  -5   6   19007.1     505.6     761.3
  -2  -5   7    2798.0    1037.1     136.5
  -2  -5   8   12942.7     511.0     581.2
  -2  -5   9   26074.5   19779.2    1025.0
  -2  -5  10   10069.8     457.9     409.1
  -2  -5  11   12026.0   10645.0     503.7
  -2  -5  12    7860.5     566.4     366.0
  -2  -5  13    6732.8    5132.6     338.8
  -2  -5  14    3648.8     578.4     193.3
  -2  -5  15    3071.9    3778.8     191.6
  -2  -5  17    4573.8    2850.6     303.6
  -2  -5  18    4075.2     430.8     303.1
  -2  -5  19    1670.5     713.5     227.8
  -2  -5  21    1472.2     782.9     192.1
  -2  -5  22    4936.7    1912.8     362.6
  -2  -5  23     835.2     607.2     202.8
  -2  -5  24    1297.5     537.2     277.0
  -2  -4 -17    5984.2    5775.4     291.4
  -2  -4 -16     680.5    1554.7     134.6
  -2  -4 -15     984.5    1614.5     129.5
  -2  -4 -14    5857.2    4743.6     233.0
  -2  -4 -12    2967.0    1897.2     137.7
  -2  -4 -10    2776.2    3480.9     136.0
  -2  -4  -9    3847.8    4949.3     140.9
  -2  -4  -8   10121.6    8908.7     321.9
  -2  -4  -2   31378.0   14002.0     969.0
  -2  -4   0   22949.3   14248.2     797.4
  -2  -4   1   57733.8   16080.8    1884.8
  -2  -4   2   29771.9   14002.0    1050.7
  -2  -4   4   19797.7   20296.9     682.6
  -2  -4   4   19199.6   20296.9     743.7
  -2  -4   5   30768.5   24781.5    1176.8
  -2  -4   5   32540.4   24781.5    1117.1
  -2  -4   6   16771.8   13655.1     634.9
  -2  -4   7    1872.5    2572.3     109.4
  -2  -4   8    9046.0    8908.7     353.4
  -2  -4   9    3225.4    4949.3     167.1
  -2  -4  10    2557.7    3480.9     156.6
  -2  -4  12    2941.8    1897.2     167.9
  -2  -4  14    5821.7    4743.6     283.5
  -2  -4  15    1005.7    1614.5     130.9
  -2  -4  16     763.7    1554.7     178.3
  -2  -4  17    6295.6    5775.4     319.4
  -2  -4  19    4058.7    3342.0     259.7
  -2  -4  24     494.7     300.0     249.1
  -2  -3 -18    1595.5      28.9     171.1
  -2  -3 -17     220.9     533.8      94.3
  -2  -3 -16     279.6     407.5      97.5
  -2  -3 -15     187.0     154.4     111.5
  -2  -3 -14     209.5    3275.8     102.3
  -2  -3 -13    5351.2    3432.7     226.5
  -2  -3 -12     888.2    7437.5      78.4
  -2  -3 -11   10786.4   13451.5     369.8
  -2  -3 -10     394.8    5940.9      85.1
  -2  -3  -9    9392.8    8804.8     325.1
  -2  -3  -8   16057.7    2027.3     490.5
  -2  -3  -7    2469.8    6795.9     118.0
  -2  -3  -6    6690.6    1915.0     240.6
  -2  -3  -1   20864.6   13568.8     663.4
  -2  -3   1   22405.3   13568.8     757.0
  -2  -3   3      79.2    1540.0      39.5
  -2  -3   3      77.4    1540.0      32.7
  -2  -3   4     647.3   14707.4      56.5
  -2  -3   4     765.1   14707.4      65.7
  -2  -3   5    1099.4    1551.1      82.1
  -2  -3   6    5940.4    1915.1     258.5
  -2  -3   7    2074.1    6795.9     108.1
  -2  -3   8   14464.5    2027.3     571.0
  -2  -3   9    8438.1    8804.7     336.6
  -2  -3  11    9016.5   13451.5     377.3
  -2  -3  12     773.7    7437.5     130.6
  -2  -3  13    4493.9    3432.7     262.9
  -2  -3  14     359.7    3275.8     140.9
  -2  -3  17     527.4     533.8     158.8
  -2  -3  18    1394.1      28.9     190.8
  -2  -3  20    1888.1     103.0     195.1
  -2  -3  21     773.7     174.4     218.2
  -2  -3  22     533.3     138.6     172.8
  -2  -3  24     466.4       3.9     244.1
  -2  -2 -18     395.8    1455.8     135.5
  -2  -2 -17     638.1    1644.7     135.6
  -2  -2 -16    4875.3    6581.1     241.4
  -2  -2 -15    1297.5    1768.7     126.4
  -2  -2 -14   11012.7   11783.7     400.8
  -2  -2 -12   10626.2    7773.3     367.1
  -2  -2 -11    8614.4    4057.6     301.8
  -2  -2 -10     593.3     436.1      65.4
  -2  -2  -9     293.5     209.5      74.3
  -2  -2  -8   20324.0   13158.3     588.6
  -2  -2  -7    1226.0    1397.5      79.5
  -2  -2  -6   49943.7   47649.7    1407.0
  -2  -2  -5     425.0    1096.3      41.5
  -2  -2  -4   14933.7   11644.6     454.1
  -2  -2   0     148.3    3991.9      20.7
  -2  -2   1   31460.3   74008.7    1034.3
  -2  -2   1   32773.6   74008.7    1083.7
  -2  -2   2     609.8    2693.6      35.7
  -2  -2   2     661.8    2693.6      51.8
  -2  -2   3   32187.6   11421.9    1037.0
  -2  -2   3   29390.3   11421.9    1088.2
  -2  -2   4   13668.9   11644.6     488.7
  -2  -2   4   13416.6   11644.6     484.2
  -2  -2   5     442.2    1096.3      57.5
  -2  -2   6   44311.0   47649.7    1510.0
  -2  -2   7     954.0    1397.5      71.7
  -2  -2   8   18121.2   13158.3     687.7
  -2  -2   9     211.0     209.5      98.2
  -2  -2  10     856.2     436.2     117.8
  -2  -2  11    8212.1    4057.6     369.5
  -2  -2  12    9987.1    7773.4     381.6
  -2  -2  14   11499.9   11783.7     514.7
  -2  -2  15     995.9    1768.7     130.3
  -2  -2  16    5366.3    6581.2     298.7
  -2  -2  17     731.3    1644.7     135.4
  -2  -2  18     755.2    1455.8     131.9
  -2  -2  23     497.0      87.0     234.7
  -2  -2  24     570.9     580.4     267.6
  -2  -2  25     872.9     279.9     250.0
  -2  -1 -19     164.5     104.0     107.2
  -2  -1 -18    5865.1    5667.3     268.7
  -2  -1 -16   16083.9   16355.4     556.3
  -2  -1 -15    2560.4    2682.2     185.4
  -2  -1 -14    9746.2    6366.5     346.4
  -2  -1 -13    8081.7   17968.1     310.8
  -2  -1 -12   19638.3   10047.1     650.9
  -2  -1 -11   23944.9   24773.2     710.7
  -2  -1  -9   15583.9   19545.5     483.2
  -2  -1  -8   37023.1   30707.8    1171.7
  -2  -1  -7   12391.0   27415.0     436.6
  -2  -1  -5      89.7     829.5      38.6
  -2  -1  -3     642.0     123.0      35.3
  -2  -1   1      64.4    1708.9      14.5
  -2  -1   2   36933.8   38466.3    1150.5
  -2  -1   3     583.3     123.0      52.3
  -2  -1   3     542.9     123.0      42.1
  -2  -1   7   11605.3   27415.1     494.8
  -2  -1   8   33468.6   30707.7    1142.4
  -2  -1   9   14143.5   19545.5     509.4
  -2  -1  10   44615.7   22588.2    1482.5
  -2  -1  11   22328.1   24773.3     794.3
  -2  -1  12   18114.2   10047.1     632.1
  -2  -1  13    8003.0   17968.1     346.2
  -2  -1  14    9925.3    6366.6     462.7
  -2  -1  15    2560.4    2682.2     190.6
  -2  -1  16   14532.8   16355.4     566.1
  -2  -1  18    6535.3    5667.3     300.4
  -2  -1  19     358.7     104.0     194.5
  -2  -1  20    2765.4    2613.0     255.1
  -2  -1  22    3714.5    4412.0     298.8
  -2  -1  23     478.8       5.1     224.7
  -2  -1  24    2469.8    1221.3     271.9
  -2  -1  25     386.6      43.6     245.6
  -2   0 -16    3254.8    4351.1     173.7
  -2   0 -14    7356.4    7721.2     287.7
  -2   0 -12    5064.5    1341.2     202.0
  -2   0 -10    5042.4    3739.1     205.2
  -2   0  -2    3986.7    7539.4     140.1
  -2   0   0     163.8   22675.9      37.6
  -2   0   0     307.0   22675.9      14.5
  -2   0   0     254.3   22675.9      14.8
  -2   0   2    4094.9    7539.4     142.0
  -2   0   2    3730.3    7539.4     151.3
  -2   0   8   50963.7   35675.2    1607.7
  -2   0  10    4703.9    3739.2     205.3
  -2   0  12    5279.7    1341.2     232.5
  -2   0  14    7851.4    7721.2     333.8
  -2   0  16    2964.2    4351.0     182.6
  -2   0  20     278.7      14.1     140.4
  -2   1 -18    6064.3    5667.3     281.3
  -2   1 -17     236.5     253.4     150.8
  -2   1 -16   14688.8   16355.4     550.4
  -2   1 -15    2426.4    2682.2     147.4
  -2   1 -14   10525.4    6366.5     402.4
  -2   1 -13    8811.9   17968.1     319.7
  -2   1 -12   18653.0   10047.1     634.3
  -2   1 -11   24169.0   24773.3     834.4
  -2   1 -10   47742.6   22588.2    1477.2
  -2   1  -9   15745.4   19545.5     537.5
  -2   1  -8   34938.3   30707.7    1128.6
  -2   1  -7   11301.6   27415.0     417.0
  -2   1  -5     133.0     829.5      45.2
  -2   1  -3     457.6     123.0      38.6
  -2   1  -1     112.5    1708.9      23.0
  -2   1   0   26116.2   13518.1     783.9
  -2   1   0   24660.9   13518.1     867.1
  -2   1   1      49.6    1708.9      26.2
  -2   1   1      65.2    1708.9      19.2
  -2   1   2   38143.6   38466.3    1138.9
  -2   1   3     486.7     123.0      39.8
  -2   1   7   11444.7   27415.1     392.0
  -2   1   8   34189.9   30707.8    1126.0
  -2   1   9   14782.7   19545.5     514.5
  -2   1  10   44300.2   22588.2    1325.1
  -2   1  11   23027.5   24773.3     744.0
  -2   1  12   18295.3   10047.1     635.2
  -2   1  13    8542.7   17968.1     338.7
  -2   1  14    9422.8    6366.5     390.7
  -2   1  15    2365.7    2682.3     153.1
  -2   1  16   15849.2   16355.3     630.2
  -2   1  18    6552.0    5667.3     309.1
  -2   1  20    2930.6    2613.0     223.5
  -2   1  22    3040.6    4412.0     273.2
  -2   1  24    1953.7    1221.3     203.0
  -2   2 -18     505.1    1455.8     120.6
  -2   2 -17     692.7    1644.7     167.1
  -2   2 -16    4871.7    6581.2     252.1
  -2   2 -14   12379.5   11783.7     459.3
  -2   2 -12   11186.7    7773.3     398.5
  -2   2 -11    8198.1    4057.6     317.7
  -2   2 -10     669.8     436.2      72.1
  -2   2  -9     246.1     209.5      59.1
  -2   2  -8   20316.6   13158.3     662.0
  -2   2  -7    1037.0    1397.5      59.8
  -2   2  -6   45878.1   47649.8    1613.8
  -2   2  -5     412.4    1096.3      40.9
  -2   2  -4   13935.6   11644.6     499.6
  -2   2  -3   31442.0   11421.9    1088.9
  -2   2  -2     587.1    2693.6      35.0
  -2   2  -2     679.2    2693.6      43.0
  -2   2  -1   32923.2   74008.7    1067.5
  -2   2   0     189.9    3991.9      34.8
  -2   2   0     159.2    3991.9      26.7
  -2   2   2     692.7    2693.6      43.5
  -2   2   3   32095.1   11422.0     943.0
  -2   2   4   13795.9   11644.6     436.4
  -2   2   4   14383.9   11644.6     439.4
  -2   2   5     297.1    1096.3      41.8
  -2   2   6   47259.0   47649.7    1559.4
  -2   2   7    1149.6    1397.5      89.2
  -2   2   8   18568.5   13158.3     625.9
  -2   2   9     375.5     209.5      93.0
  -2   2  10     552.6     436.1      84.9
  -2   2  11    8118.8    4057.6     302.2
  -2   2  12   10319.9    7773.3     377.5
  -2   2  14   11340.0   11783.7     395.7
  -2   2  15    1010.6    1768.7     119.8
  -2   2  16    6242.4    6581.1     289.5
  -2   2  17     936.5    1644.7     123.2
  -2   2  18     656.5    1455.8     179.8
  -2   2  19     251.8      43.5     124.5
  -2   2  21     395.8       2.7     139.6
  -2   2  22     474.3     182.5     213.5
  -2   2  24     298.9     580.4     163.3
  -2   2  25     430.4     279.9     254.8
  -2   3 -18    1425.1      28.9     183.1
  -2   3 -17     487.9     533.8     158.4
  -2   3 -16     325.3     407.5     103.3
  -2   3 -13    4835.7    3432.7     247.6
  -2   3 -12     939.7    7437.6     125.0
  -2   3 -11   10278.0   13451.4     371.5
  -2   3 -10     399.9    5940.9      99.1
  -2   3  -9    9513.2    8804.8     357.4
  -2   3  -8   16083.9    2027.2     556.3
  -2   3  -7    2487.8    6795.9     126.1
  -2   3  -6    6779.5    1915.1     271.9
  -2   3  -5     974.8    1551.1      64.4
  -2   3  -4    1018.8   14707.5      70.8
  -2   3  -3      54.5    1540.0      28.6
  -2   3  -1   19681.7   13568.8     731.2
  -2   3  -1   20434.5   13568.8     641.8
  -2   3   1   21806.8   13568.8     655.4
  -2   3   4     691.3   14707.5      46.1
  -2   3   4     742.5   14707.5      47.8
  -2   3   5    1099.4    1551.1      70.2
  -2   3   5    1247.8    1551.1      76.6
  -2   3   6    6724.4    1915.1     258.1
  -2   3   6    7383.0    1915.1     235.0
  -2   3   7    2495.5    6795.9     103.1
  -2   3   8   15110.8    2027.2     488.5
  -2   3   9    8734.6    8804.8     318.3
  -2   3  10     227.9    5940.9      93.5
  -2   3  11    9578.8   13451.5     333.4
  -2   3  12     838.2    7437.5     130.0
  -2   3  13    5049.8    3432.7     231.0
  -2   3  14     208.1    3275.8     138.5
  -2   3  18    1554.5      28.9     146.5
  -2   3  20    2495.5     103.0     244.9
  -2   3  21     419.7     174.4     140.6
  -2   3  22     553.8     138.6     217.4
  -2   3  24     669.8       3.9     251.1
  -2   4 -17    5339.9    5775.4     275.3
  -2   4 -16     430.4    1554.7     104.9
  -2   4 -15    1149.6    1614.5     124.2
  -2   4 -14    5876.9    4743.6     292.8
  -2   4 -12    3287.2    1897.2     183.4
  -2   4 -11     329.0      47.8     108.6
  -2   4 -10    2930.6    3480.9     159.2
  -2   4  -9    3586.7    4949.2     157.6
  -2   4  -8   10002.6    8908.7     361.3
  -2   4  -7    2100.1    2572.3     104.1
  -2   4  -6   18274.3   13655.1     641.8
  -2   4  -5   34018.4   24781.5    1161.2
  -2   4  -4   21186.4   20296.9     706.1
  -2   4  -4   20678.7   20296.9     734.7
  -2   4  -2   30831.9   14002.0    1005.8
  -2   4   0   24685.2   14248.2     754.1
  -2   4   2   32708.2   14002.0     942.7
  -2   4   4   20700.9   20296.9     586.6
  -2   4   5   34094.6   24781.5    1057.7
  -2   4   5   35831.3   24781.5     986.6
  -2   4   6   17590.2   13655.1     547.6
  -2   4   6   18730.6   13655.1     529.7
  -2   4   7    2308.4    2572.3     121.5
  -2   4   7    1814.8    2572.3      98.9
  -2   4   8    9427.9    8908.7     315.7
  -2   4   8   10028.4    8908.7     320.4
  -2   4   9    3219.5    4949.2     140.6
  -2   4  10    2852.9    3480.9     132.3
  -2   4  11     145.8      47.8      77.9
  -2   4  12    2706.0    1897.2     145.0
  -2   4  14    5484.1    4743.6     263.7
  -2   4  15    1111.4    1614.5     123.9
  -2   4  16     702.2    1554.7     127.2
  -2   4  17    5809.9    5775.4     283.2
  -2   4  19    4282.0    3342.0     276.9
  -2   5 -17    3692.5    2850.6     238.3
  -2   5 -15    3040.6    3778.7     210.6
  -2   5 -14    3686.3     578.4     200.5
  -2   5 -13    6809.3    5132.6     302.4
  -2   5 -12    8072.4     566.4     347.7
  -2   5 -11   12162.2   10645.0     472.4
  -2   5 -10   10759.6     457.9     412.2
  -2   5  -9   28086.8   19779.1     977.3
  -2   5  -8   13160.8     510.9     509.1
  -2   5  -7    3103.5    1037.1     135.1
  -2   5  -6   21254.0     505.6     722.3
  -2   5  -6   22606.6     505.6     729.4
  -2   5  -5   11688.9    8471.1     424.0
  -2   5  -5   12517.7    8471.1     421.5
  -2   5  -4    1552.5   22850.3      69.1
  -2   5  -4    1630.7   22850.3      95.9
  -2   5  -2    8672.0    2510.0     302.8
  -2   5  -1    9629.4    5627.4     349.4
  -2   5   0    9463.0   24401.2     311.2
  -2   5   1    9407.8    5627.4     315.3
  -2   5   2    9288.1    2510.0     298.4
  -2   5   3      81.6     470.4      43.3
  -2   5   4    1666.3   22850.3      84.3
  -2   5   5   12431.2    8471.1     362.5
  -2   5   6   20089.3     505.6     636.4
  -2   5   6   22692.0     505.6     660.8
  -2   5   7    2380.8    1037.1     125.9
  -2   5   7    3094.9    1037.1     129.2
  -2   5   8   12860.6     511.0     421.4
  -2   5   8   13554.5     511.0     420.6
  -2   5   9   28984.7   19779.2     834.7
  -2   5   9   25974.6   19779.2     798.5
  -2   5  10   11694.5     457.9     401.8
  -2   5  10   10594.3     457.9     403.7
  -2   5  11   12094.0   10645.0     414.3
  -2   5  11   13036.8   10645.0     424.2
  -2   5  12    8188.7     566.3     294.2
  -2   5  12    7810.3     566.3     332.9
  -2   5  13    7158.6    5132.6     305.6
  -2   5  14    3768.2     578.4     183.7
  -2   5  15    3117.9    3778.7     210.4
  -2   5  17    4052.1    2850.6     252.9
  -2   5  18    3828.6     430.8     265.0
  -2   5  19    1808.3     713.6     219.4
  -2   5  20    5423.2    1077.8     307.8
  -2   5  21    1310.6     782.9     237.3
  -2   5  22    4882.5    1912.8     266.8
  -2   5  23    1390.2     607.2     250.1
  -2   5  24    1723.7     537.2     267.8
  -2   6 -17    2200.6    3097.7     205.8
  -2   6 -15    8523.6    7701.5     343.0
  -2   6 -14     307.0     512.6     154.6
  -2   6 -13    1244.2     481.8     152.9
  -2   6 -12     475.4      23.3     133.9
  -2   6 -11    2779.0     925.6     176.8
  -2   6 -10     906.7       5.6      99.5
  -2   6  -9     575.9     525.4      81.7
  -2   6  -8    5178.9    4477.8     215.4
  -2   6  -7    2784.4    2748.3     100.8
  -2   6  -7    2620.8    2748.3     137.4
  -2   6  -6   13392.7    4081.1     459.9
  -2   6  -6   13202.3    4081.1     438.8
  -2   6  -5   20427.1   15050.1     722.8
  -2   6  -4    7574.9    7166.2     278.5
  -2   6  -3   33572.5   40237.4    1049.6
  -2   6  -2    8235.5    2738.5     285.7
  -2   6  -1   10467.2   13501.0     343.2
  -2   6   0   17528.7   24546.7     580.8
  -2   6   1   11056.0   13501.0     369.0
  -2   6   2    8720.1    2738.5     289.1
  -2   6   3   34774.5   40237.3    1049.0
  -2   6   4    7062.9    7166.2     234.2
  -2   6   5   20206.5   15050.0     594.2
  -2   6   6   12322.1    4081.1     389.5
  -2   6   6   12425.4    4081.1     396.9
  -2   6   7    2631.3    2748.2     137.7
  -2   6   7    2695.3    2748.2     125.9
  -2   6   8    4814.2    4477.8     200.5
  -2   6   8    5332.3    4477.8     199.7
  -2   6   9     463.1     525.4      86.6
  -2   6   9     599.6     525.4      75.8
  -2   6  10    1135.6       5.6     139.1
  -2   6  10    1017.1       5.6      87.2
  -2   6  11    2806.2     925.6     150.4
  -2   6  11    2746.4     925.6     140.6
  -2   6  12     385.6      23.3     102.3
  -2   6  12     405.1      23.3     118.4
  -2   6  13    1372.9     481.8     130.0
  -2   6  13    1888.1     481.8     143.5
  -2   6  14     599.6     512.6     160.5
  -2   6  14     503.9     512.6     129.8
  -2   6  15    8086.3    7701.5     375.9
  -2   6  15    8109.5    7701.5     330.0
  -2   6  17    2615.5    3097.7     224.3
  -2   6  19     883.6    1645.0     161.1
  -2   6  22     561.1     145.2     224.9
  -2   6  23     647.3     554.2     237.6
  -2   7 -16   16097.0   12136.5     641.7
  -2   7 -15    5145.6    2847.3     255.4
  -2   7 -14    3202.0    1032.6     233.6
  -2   7 -13     243.7     199.7     150.7
  -2   7 -12   10446.1    4935.8     432.5
  -2   7 -11     490.1      25.6      99.4
  -2   7 -10   31597.8   10155.4    1064.1
  -2   7  -9    1419.2     649.7     145.8
  -2   7  -9    1458.4     649.7      55.2
  -2   7  -8   38933.8   21358.4    1303.4
  -2   7  -7   16247.9    4261.5     585.5
  -2   7  -6   17202.2    5143.0     615.9
  -2   7  -5     220.1     267.6      63.6
  -2   7  -4   42685.9   20139.9    1386.1
  -2   7  -3    4962.1    2915.2     218.1
  -2   7  -2    8672.0      11.3     317.2
  -2   7  -1    4022.6    3709.4     157.1
  -2   7   0     462.0    6712.5      55.5
  -2   7   1    4194.6    3709.4     170.5
  -2   7   2    8188.7      11.3     280.2
  -2   7   3    5572.4    2915.3     204.2
  -2   7   4   46867.1   20139.8    1284.8
  -2   7   6   18072.6    5143.0     527.3
  -2   7   7   18302.2    4261.5     565.5
  -2   7   7   17331.1    4261.5     652.2
  -2   7   8   41321.5   21358.3    1248.4
  -2   7   8   38497.2   21358.3    1194.8
  -2   7   9    1384.4     649.7      97.9
  -2   7   9    1299.4     649.7     128.4
  -2   7  10   29081.4   10155.4     932.9
  -2   7  10   28967.2   10155.4     913.5
  -2   7  11     231.0      25.6     110.6
  -2   7  12    9889.4    4935.8     354.1
  -2   7  12    9352.8    4935.8     379.3
  -2   7  14    3397.6    1032.6     240.6
  -2   7  14    3164.2    1032.6     214.8
  -2   7  15    5042.4    2847.2     234.5
  -2   7  15    4455.9    2847.2     251.5
  -2   7  16   15726.0   12136.5     563.0
  -2   7  17     920.8     813.2     155.0
  -2   7  18    6234.3    5593.5     281.2
  -2   7  20    7628.9    8902.1     365.1
  -2   7  21     905.2     262.8     234.4
  -2   7  22    4322.6    3124.8     291.8
  -2   7  24    1942.3    2398.6     227.4
  -2   8 -15    2800.8    2869.1     218.5
  -2   8 -14    1346.3    1125.3     181.8
  -2   8 -13    3787.2    2174.8     235.0
  -2   8 -12    1524.1    1922.5     183.3
  -2   8 -11     783.8     828.8     147.4
  -2   8 -10    3746.1    2026.2     205.3
  -2   8  -9     255.9      33.7      86.7
  -2   8  -8    2969.8    1557.7     160.3
  -2   8  -7     854.7    2330.0      95.0
  -2   8  -6    2418.7    3311.7     144.7
  -2   8  -5   27441.9   17986.6     940.4
  -2   8  -4    1022.1      21.4      87.4
  -2   8  -3   13440.6   20834.9     454.7
  -2   8  -2     479.9     395.0      90.4
  -2   8  -1   18751.8   11684.4     607.7
  -2   8   0   15493.8   17312.7     507.5
  -2   8   1   18428.1   11684.4     567.5
  -2   8   2     167.1     395.0      86.1
  -2   8   3   12977.9   20835.0     435.0
  -2   8   4    1204.5      21.4      84.2
  -2   8   5   28130.1   17986.6     830.9
  -2   8   6    2844.6    3311.8     140.4
  -2   8   7     841.2    2330.0     100.3
  -2   8   7    1229.7    2330.0      94.1
  -2   8   8    2784.4    1557.7     147.0
  -2   8   8    2899.9    1557.7     141.7
  -2   8   9     330.9      33.7      88.2
  -2   8   9     233.3      33.7     119.8
  -2   8  10    3902.4    2026.2     228.9
  -2   8  10    3655.0    2026.2     168.5
  -2   8  11     930.2     828.8     113.3
  -2   8  11    1078.9     828.8     120.4
  -2   8  12    1268.0    1922.5     126.8
  -2   8  12     944.4    1922.5     138.0
  -2   8  13    3980.2    2174.8     192.1
  -2   8  13    3589.8    2174.8     197.9
  -2   8  14    1094.3    1125.2     163.9
  -2   8  14    1137.4    1125.2     120.1
  -2   8  15    2610.2    2869.1     213.6
  -2   8  15    3540.5    2869.1     245.7
  -2   8  16     974.8     135.3     132.1
  -2   8  17    6464.6    5073.7     307.0
  -2   8  19     447.7     793.7     157.2
  -2   8  20     874.4    1048.6     161.8
  -2   8  21     339.4      73.9     167.3
  -2   8  22     853.2     755.4     171.8
  -2   9 -17     991.0     640.7      56.9
  -2   9 -16    2781.7    2523.3     103.4
  -2   9 -15      72.1     121.2      21.5
  -2   9 -14    4693.2    7438.9     275.8
  -2   9 -13    2176.4    2223.7     204.6
  -2   9 -12   13826.2   11023.0     594.7
  -2   9 -10   13584.5   10378.3     499.2
  -2   9  -9     340.4     274.5      84.7
  -2   9  -8   26804.5   22250.8    1005.4
  -2   9  -7     246.1     195.8      91.5
  -2   9  -6   19099.7   15372.5     720.3
  -2   9  -5    5688.6    2547.7     241.3
  -2   9  -4   54169.8   43952.4    1657.5
  -2   9  -3    5013.2    5717.9     233.9
  -2   9   1     192.0      82.0      65.1
  -2   9   3    5242.3    5717.9     213.0
  -2   9   4   54603.1   43952.4    1615.9
  -2   9   5    5956.3    2547.7     246.9
  -2   9   6   18943.1   15372.5     603.7
  -2   9   7     168.5     195.8      75.7
  -2   9   8   27561.7   22250.7     839.6
  -2   9   8   27339.4   22250.7     913.0
  -2   9   9     691.3     274.5     142.5
  -2   9  10   12703.1   10378.3     447.9
  -2   9  10   12150.9   10378.3     409.6
  -2   9  12   13886.9   11023.0     474.4
  -2   9  12   14526.6   11023.0     528.7
  -2   9  13    1933.2    2223.7     192.9
  -2   9  13    1861.3    2223.7     140.3
  -2   9  14    6185.5    7438.8     304.4
  -2   9  14    5661.3    7438.8     267.9
  -2   9  16    2067.1    2523.3     234.6
  -2   9  17     623.9     640.7     165.0
  -2   9  18     688.6      24.4     218.0
  -2   9  19    2215.1     658.8     235.6
  -2   9  21     659.2     180.2     169.6
  -2  10 -13    2078.8    1212.3     214.1
  -2  10 -11    1502.1     825.1     142.0
  -2  10 -10     302.5    1054.7     144.5
  -2  10  -8    2477.5    1687.4     177.2
  -2  10  -7    2398.5    2985.2     169.3
  -2  10  -6    1488.1    2686.7     145.3
  -2  10  -5    8100.2    9023.8     348.3
  -2  10  -4    1450.5     332.6     116.0
[truncated: 462,386 more chars]
